# Supplementary material for: Application of adaptive deep learning-based automatic segmentation in radiomics model for preoperative WHO/ISUP grading of clear cell renal cell carcinoma: a retrospective comparative study with manual segmentation
Source: PeerJ. 2026 Mar 27;14:e21022. doi: 10.7717/peerj.21022 (PMC13034870; doi:10.7717/peerj.21022)
Supplement: Supplemental Information 2 [file peerj-14-21022-s002.zip]

Archive with 405 entries (336 files):
- nnUNet/
- nnUNet/.git/
- nnUNet/.git/config
- nnUNet/.git/description
- nnUNet/.git/HEAD
- nnUNet/.git/hooks/
- nnUNet/.git/hooks/applypatch-msg.sample
- nnUNet/.git/hooks/commit-msg.sample
- nnUNet/.git/hooks/fsmonitor-watchman.sample
- nnUNet/.git/hooks/post-update.sample
- nnUNet/.git/hooks/pre-applypatch.sample
- nnUNet/.git/hooks/pre-commit.sample
- nnUNet/.git/hooks/pre-merge-commit.sample
- nnUNet/.git/hooks/pre-push.sample
- nnUNet/.git/hooks/pre-rebase.sample
- nnUNet/.git/hooks/pre-receive.sample
- nnUNet/.git/hooks/prepare-commit-msg.sample
- nnUNet/.git/hooks/push-to-checkout.sample
- nnUNet/.git/hooks/update.sample
- nnUNet/.git/index
- nnUNet/.git/info/
- nnUNet/.git/info/exclude
- nnUNet/.git/logs/
- nnUNet/.git/logs/HEAD
- nnUNet/.git/logs/refs/
- nnUNet/.git/logs/refs/heads/
- nnUNet/.git/logs/refs/heads/master
- nnUNet/.git/logs/refs/heads/nnunetv1
- nnUNet/.git/logs/refs/remotes/
- nnUNet/.git/logs/refs/remotes/origin/
- nnUNet/.git/logs/refs/remotes/origin/HEAD
- nnUNet/.git/objects/
- nnUNet/.git/objects/info/
- nnUNet/.git/objects/pack/
- nnUNet/.git/objects/pack/pack-83d50acb58172fa4ad5ac190f997d30ac0667c4c.idx
- nnUNet/.git/objects/pack/pack-83d50acb58172fa4ad5ac190f997d30ac0667c4c.pack
- nnUNet/.git/packed-refs
- nnUNet/.git/refs/
- nnUNet/.git/refs/heads/
- nnUNet/.git/refs/heads/master
- nnUNet/.git/refs/heads/nnunetv1
- nnUNet/.git/refs/remotes/
- nnUNet/.git/refs/remotes/origin/
- nnUNet/.git/refs/remotes/origin/HEAD
- nnUNet/.git/refs/tags/
- nnUNet/.github/
- nnUNet/.github/ISSUE_TEMPLATE/
- nnUNet/.github/ISSUE_TEMPLATE/all-issues.md
- nnUNet/.gitignore
- nnUNet/documentation/
- nnUNet/documentation/__init__.py
- nnUNet/documentation/amos2022/
- nnUNet/documentation/amos2022/__init__.py
- nnUNet/documentation/amos2022/readme.md
- nnUNet/documentation/amos2022/run_inference_task1.py
- nnUNet/documentation/amos2022/run_inference_task2.py
- nnUNet/documentation/celltrackingchallenge/
- nnUNet/documentation/celltrackingchallenge/instructions.md
- nnUNet/documentation/celltrackingchallenge/MIC-DKFZ.ipynb
- nnUNet/documentation/common_problems_and_solutions.md
- nnUNet/documentation/common_questions.md
- nnUNet/documentation/data_format_inference.md
- nnUNet/documentation/dataset_conversion.md
- nnUNet/documentation/expected_epoch_times.md
- nnUNet/documentation/extending_nnunet.md
- nnUNet/documentation/inference_example_Prostate.md
- nnUNet/documentation/setting_up_paths.md
- nnUNet/documentation/training_example_Hippocampus.md
- nnUNet/documentation/tutorials/
- nnUNet/documentation/tutorials/custom_preprocessing.md
- nnUNet/documentation/tutorials/custom_spacing.md
- nnUNet/documentation/tutorials/edit_plans_files.md
- nnUNet/documentation/using_nnUNet_as_baseline.md
- nnUNet/HI_Logo.png
- nnUNet/LICENSE
- nnUNet/nnunet/
- nnUNet/nnunet/__init__.py
- nnUNet/nnunet/configuration.py
- nnUNet/nnunet/dataset_conversion/
- nnUNet/nnunet/dataset_conversion/__init__.py
- nnUNet/nnunet/dataset_conversion/Task017_BeyondCranialVaultAbdominalOrganSegmentation.py
- nnUNet/nnunet/dataset_conversion/Task024_Promise2012.py
- nnUNet/nnunet/dataset_conversion/Task027_AutomaticCardiacDetectionChallenge.py
- nnUNet/nnunet/dataset_conversion/Task029_LiverTumorSegmentationChallenge.py
- nnUNet/nnunet/dataset_conversion/Task032_BraTS_2018.py
- nnUNet/nnunet/dataset_conversion/Task035_ISBI_MSLesionSegmentationChallenge.py
- nnUNet/nnunet/dataset_conversion/Task037_038_Chaos_Challenge.py
- nnUNet/nnunet/dataset_conversion/Task040_KiTS.py
- nnUNet/nnunet/dataset_conversion/Task043_BraTS_2019.py
- nnUNet/nnunet/dataset_conversion/Task055_SegTHOR.py
- nnUNet/nnunet/dataset_conversion/Task056_VerSe2019.py
- nnUNet/nnunet/dataset_conversion/Task056_Verse_normalize_orientation.py
- nnUNet/nnunet/dataset_conversion/Task058_ISBI_EM_SEG.py
- nnUNet/nnunet/dataset_conversion/Task059_EPFL_EM_MITO_SEG.py
- nnUNet/nnunet/dataset_conversion/Task061_CREMI.py
- nnUNet/nnunet/dataset_conversion/Task062_NIHPancreas.py
- nnUNet/nnunet/dataset_conversion/Task064_KiTS_labelsFixed.py
- nnUNet/nnunet/dataset_conversion/Task065_KiTS_NicksLabels.py
- nnUNet/nnunet/dataset_conversion/Task069_CovidSeg.py
- nnUNet/nnunet/dataset_conversion/Task075_Fluo_C3DH_A549_ManAndSim.py
- nnUNet/nnunet/dataset_conversion/Task076_Fluo_N3DH_SIM.py
- nnUNet/nnunet/dataset_conversion/Task082_BraTS_2020.py
- nnUNet/nnunet/dataset_conversion/Task083_VerSe2020.py
- nnUNet/nnunet/dataset_conversion/Task089_Fluo-N2DH-SIM.py
- nnUNet/nnunet/dataset_conversion/Task114_heart_MNMs.py
- nnUNet/nnunet/dataset_conversion/Task115_COVIDSegChallenge.py
- nnUNet/nnunet/dataset_conversion/Task120_Massachusetts_RoadSegm.py
- nnUNet/nnunet/dataset_conversion/Task135_KiTS2021.py
- nnUNet/nnunet/dataset_conversion/Task154_RibFrac_multi_label.py
- nnUNet/nnunet/dataset_conversion/Task155_RibFrac_binary.py
- nnUNet/nnunet/dataset_conversion/Task156_RibSeg.py
- nnUNet/nnunet/dataset_conversion/Task159_MyoPS2020.py
- nnUNet/nnunet/dataset_conversion/Task216_Amos2022_task1.py
- nnUNet/nnunet/dataset_conversion/Task217_Amos2022_task2.py
- nnUNet/nnunet/dataset_conversion/Task218_HC18.py
- nnUNet/nnunet/dataset_conversion/utils.py
- nnUNet/nnunet/evaluation/
- nnUNet/nnunet/evaluation/__init__.py
- nnUNet/nnunet/evaluation/add_dummy_task_with_mean_over_all_tasks.py
- nnUNet/nnunet/evaluation/add_mean_dice_to_json.py
- nnUNet/nnunet/evaluation/collect_results_files.py
- nnUNet/nnunet/evaluation/evaluator.py
- nnUNet/nnunet/evaluation/metrics.py
- nnUNet/nnunet/evaluation/model_selection/
- nnUNet/nnunet/evaluation/model_selection/__init__.py
- nnUNet/nnunet/evaluation/model_selection/collect_all_fold0_results_and_summarize_in_one_csv.py
- nnUNet/nnunet/evaluation/model_selection/ensemble.py
- nnUNet/nnunet/evaluation/model_selection/figure_out_what_to_submit.py
- nnUNet/nnunet/evaluation/model_selection/rank_candidates.py
- nnUNet/nnunet/evaluation/model_selection/rank_candidates_cascade.py
- nnUNet/nnunet/evaluation/model_selection/rank_candidates_StructSeg.py
- nnUNet/nnunet/evaluation/model_selection/summarize_results_in_one_json.py
- nnUNet/nnunet/evaluation/model_selection/summarize_results_with_plans.py
- nnUNet/nnunet/evaluation/region_based_evaluation.py
- nnUNet/nnunet/evaluation/surface_dice.py
- nnUNet/nnunet/experiment_planning/
- nnUNet/nnunet/experiment_planning/__init__.py
- nnUNet/nnunet/experiment_planning/alternative_experiment_planning/
- nnUNet/nnunet/experiment_planning/alternative_experiment_planning/__init__.py
- nnUNet/nnunet/experiment_planning/alternative_experiment_planning/experiment_planner_baseline_3DUNet_v21_11GB.py
- nnUNet/nnunet/experiment_planning/alternative_experiment_planning/experiment_planner_baseline_3DUNet_v21_16GB.py
- nnUNet/nnunet/experiment_planning/alternative_experiment_planning/experiment_planner_baseline_3DUNet_v21_32GB.py
- nnUNet/nnunet/experiment_planning/alternative_experiment_planning/experiment_planner_baseline_3DUNet_v21_3convperstage.py
- nnUNet/nnunet/experiment_planning/alternative_experiment_planning/experiment_planner_baseline_3DUNet_v22.py
- nnUNet/nnunet/experiment_planning/alternative_experiment_planning/experiment_planner_baseline_3DUNet_v23.py
- nnUNet/nnunet/experiment_planning/alternative_experiment_planning/experiment_planner_pretrained.py
- nnUNet/nnunet/experiment_planning/alternative_experiment_planning/experiment_planner_residual_3DUNet_v21.py
- nnUNet/nnunet/experiment_planning/alternative_experiment_planning/normalization/
- nnUNet/nnunet/experiment_planning/alternative_experiment_planning/normalization/__init__.py
- nnUNet/nnunet/experiment_planning/alternative_experiment_planning/normalization/experiment_planner_2DUNet_v21_RGB_scaleto_0_1.py
- nnUNet/nnunet/experiment_planning/alternative_experiment_planning/normalization/experiment_planner_3DUNet_CT2.py
- nnUNet/nnunet/experiment_planning/alternative_experiment_planning/normalization/experiment_planner_3DUNet_nonCT.py
- nnUNet/nnunet/experiment_planning/alternative_experiment_planning/patch_size/
- nnUNet/nnunet/experiment_planning/alternative_experiment_planning/patch_size/__init__.py
- nnUNet/nnunet/experiment_planning/alternative_experiment_planning/patch_size/experiment_planner_3DUNet_isotropic_in_mm.py
- nnUNet/nnunet/experiment_planning/alternative_experiment_planning/patch_size/experiment_planner_3DUNet_isotropic_in_voxels.py
- nnUNet/nnunet/experiment_planning/alternative_experiment_planning/pooling_and_convs/
- nnUNet/nnunet/experiment_planning/alternative_experiment_planning/pooling_and_convs/__init__.py
- nnUNet/nnunet/experiment_planning/alternative_experiment_planning/pooling_and_convs/experiment_planner_baseline_3DUNet_allConv3x3.py
- nnUNet/nnunet/experiment_planning/alternative_experiment_planning/pooling_and_convs/experiment_planner_baseline_3DUNet_poolBasedOnSpacing.py
- nnUNet/nnunet/experiment_planning/alternative_experiment_planning/readme.md
- nnUNet/nnunet/experiment_planning/alternative_experiment_planning/target_spacing/
- nnUNet/nnunet/experiment_planning/alternative_experiment_planning/target_spacing/__init__.py
- nnUNet/nnunet/experiment_planning/alternative_experiment_planning/target_spacing/experiment_planner_baseline_3DUNet_targetSpacingForAnisoAxis.py
- nnUNet/nnunet/experiment_planning/alternative_experiment_planning/target_spacing/experiment_planner_baseline_3DUNet_v21_customTargetSpacing_2x2x2.py
- nnUNet/nnunet/experiment_planning/alternative_experiment_planning/target_spacing/experiment_planner_baseline_3DUNet_v21_noResampling.py
- nnUNet/nnunet/experiment_planning/change_batch_size.py
- nnUNet/nnunet/experiment_planning/common_utils.py
- nnUNet/nnunet/experiment_planning/DatasetAnalyzer.py
- nnUNet/nnunet/experiment_planning/experiment_planner_baseline_2DUNet.py
- nnUNet/nnunet/experiment_planning/experiment_planner_baseline_2DUNet_v21.py
- nnUNet/nnunet/experiment_planning/experiment_planner_baseline_3DUNet.py
- nnUNet/nnunet/experiment_planning/experiment_planner_baseline_3DUNet_v21.py
- nnUNet/nnunet/experiment_planning/nnUNet_convert_decathlon_task.py
- nnUNet/nnunet/experiment_planning/nnUNet_plan_and_preprocess.py
- nnUNet/nnunet/experiment_planning/old/
- nnUNet/nnunet/experiment_planning/old/__init__.py
- nnUNet/nnunet/experiment_planning/old/old_plan_and_preprocess_task.py
- nnUNet/nnunet/experiment_planning/summarize_plans.py
- nnUNet/nnunet/experiment_planning/task_specific_planner/
- nnUNet/nnunet/experiment_planning/task_specific_planner/__init__.py
- nnUNet/nnunet/experiment_planning/task_specific_planner/amos2022/
- nnUNet/nnunet/experiment_planning/task_specific_planner/amos2022/__init__.py
- nnUNet/nnunet/experiment_planning/task_specific_planner/amos2022/residual_bfnnunet_planner.py
- nnUNet/nnunet/experiment_planning/utils.py
- nnUNet/nnunet/inference/
- nnUNet/nnunet/inference/__init__.py
- nnUNet/nnunet/inference/amos2022/
- nnUNet/nnunet/inference/amos2022/__init__.py
- nnUNet/nnunet/inference/amos2022/inference_code.py
- nnUNet/nnunet/inference/change_trainer.py
- nnUNet/nnunet/inference/ensemble_predictions.py
- nnUNet/nnunet/inference/predict.py
- nnUNet/nnunet/inference/predict_simple.py
- nnUNet/nnunet/inference/pretrained_models/
- nnUNet/nnunet/inference/pretrained_models/__init__.py
- nnUNet/nnunet/inference/pretrained_models/collect_pretrained_models.py
- nnUNet/nnunet/inference/pretrained_models/download_pretrained_model.py
- nnUNet/nnunet/inference/segmentation_export.py
- nnUNet/nnunet/network_architecture/
- nnUNet/nnunet/network_architecture/__init__.py
- nnUNet/nnunet/network_architecture/custom_modules/
- nnUNet/nnunet/network_architecture/custom_modules/__init__.py
- nnUNet/nnunet/network_architecture/custom_modules/conv_blocks.py
- nnUNet/nnunet/network_architecture/custom_modules/feature_response_normalization.py
- nnUNet/nnunet/network_architecture/custom_modules/helperModules.py
- nnUNet/nnunet/network_architecture/custom_modules/mish.py
- nnUNet/nnunet/network_architecture/generic_modular_preact_residual_UNet.py
- nnUNet/nnunet/network_architecture/generic_modular_residual_UNet.py
- nnUNet/nnunet/network_architecture/generic_modular_UNet.py
- nnUNet/nnunet/network_architecture/generic_UNet.py
- nnUNet/nnunet/network_architecture/generic_UNet_DP.py
- nnUNet/nnunet/network_architecture/initialization.py
- nnUNet/nnunet/network_architecture/neural_network.py
- nnUNet/nnunet/paths.py
- nnUNet/nnunet/postprocessing/
- nnUNet/nnunet/postprocessing/__init__.py
- nnUNet/nnunet/postprocessing/connected_components.py
- nnUNet/nnunet/postprocessing/consolidate_all_for_paper.py
- nnUNet/nnunet/postprocessing/consolidate_postprocessing.py
- nnUNet/nnunet/postprocessing/consolidate_postprocessing_simple.py
- nnUNet/nnunet/preprocessing/
- nnUNet/nnunet/preprocessing/__init__.py
- nnUNet/nnunet/preprocessing/cropping.py
- nnUNet/nnunet/preprocessing/custom_preprocessors/
- nnUNet/nnunet/preprocessing/custom_preprocessors/__init__.py
- nnUNet/nnunet/preprocessing/custom_preprocessors/preprocessor_scale_RGB_to_0_1.py
- nnUNet/nnunet/preprocessing/preprocessing.py
- nnUNet/nnunet/preprocessing/sanity_checks.py
- nnUNet/nnunet/run/
- nnUNet/nnunet/run/__init__.py
- nnUNet/nnunet/run/default_configuration.py
- nnUNet/nnunet/run/load_pretrained_weights.py
- nnUNet/nnunet/run/run_training.py
- nnUNet/nnunet/run/run_training_DDP.py
- nnUNet/nnunet/run/run_training_DP.py
- nnUNet/nnunet/training/
- nnUNet/nnunet/training/__init__.py
- nnUNet/nnunet/training/cascade_stuff/
- nnUNet/nnunet/training/cascade_stuff/__init__.py
- nnUNet/nnunet/training/cascade_stuff/predict_next_stage.py
- nnUNet/nnunet/training/data_augmentation/
- nnUNet/nnunet/training/data_augmentation/__init__.py
- nnUNet/nnunet/training/data_augmentation/custom_transforms.py
- nnUNet/nnunet/training/data_augmentation/data_augmentation_insaneDA.py
- nnUNet/nnunet/training/data_augmentation/data_augmentation_insaneDA2.py
- nnUNet/nnunet/training/data_augmentation/data_augmentation_moreDA.py
- nnUNet/nnunet/training/data_augmentation/data_augmentation_noDA.py
- nnUNet/nnunet/training/data_augmentation/default_data_augmentation.py
- nnUNet/nnunet/training/data_augmentation/downsampling.py
- nnUNet/nnunet/training/data_augmentation/pyramid_augmentations.py
- nnUNet/nnunet/training/dataloading/
- nnUNet/nnunet/training/dataloading/__init__.py
- nnUNet/nnunet/training/dataloading/dataset_loading.py
- nnUNet/nnunet/training/learning_rate/
- nnUNet/nnunet/training/learning_rate/__init__.py
- nnUNet/nnunet/training/learning_rate/poly_lr.py
- nnUNet/nnunet/training/loss_functions/
- nnUNet/nnunet/training/loss_functions/__init__.py
- nnUNet/nnunet/training/loss_functions/crossentropy.py
- nnUNet/nnunet/training/loss_functions/deep_supervision.py
- nnUNet/nnunet/training/loss_functions/dice_loss.py
- nnUNet/nnunet/training/loss_functions/focal_loss.py
- nnUNet/nnunet/training/loss_functions/TopK_loss.py
- nnUNet/nnunet/training/model_restore.py
- nnUNet/nnunet/training/network_training/
- nnUNet/nnunet/training/network_training/__init__.py
- nnUNet/nnunet/training/network_training/competitions_with_custom_Trainers/
- nnUNet/nnunet/training/network_training/competitions_with_custom_Trainers/__init__.py
- nnUNet/nnunet/training/network_training/competitions_with_custom_Trainers/BraTS2020/
- nnUNet/nnunet/training/network_training/competitions_with_custom_Trainers/BraTS2020/__init__.py
- nnUNet/nnunet/training/network_training/competitions_with_custom_Trainers/BraTS2020/nnUNetTrainerV2BraTSRegions.py
- nnUNet/nnunet/training/network_training/competitions_with_custom_Trainers/BraTS2020/nnUNetTrainerV2BraTSRegions_moreDA.py
- nnUNet/nnunet/training/network_training/competitions_with_custom_Trainers/MMS/
- nnUNet/nnunet/training/network_training/competitions_with_custom_Trainers/MMS/__init__.py
- nnUNet/nnunet/training/network_training/competitions_with_custom_Trainers/MMS/nnUNetTrainerV2_MMS.py
- nnUNet/nnunet/training/network_training/network_trainer.py
- nnUNet/nnunet/training/network_training/nnUNet_variants/
- nnUNet/nnunet/training/network_training/nnUNet_variants/__init__.py
- nnUNet/nnunet/training/network_training/nnUNet_variants/architectural_variants/
- nnUNet/nnunet/training/network_training/nnUNet_variants/architectural_variants/__init__.py
- nnUNet/nnunet/training/network_training/nnUNet_variants/architectural_variants/nnUNetTrainerV2_3ConvPerStage.py
- nnUNet/nnunet/training/network_training/nnUNet_variants/architectural_variants/nnUNetTrainerV2_3ConvPerStage_samefilters.py
- nnUNet/nnunet/training/network_training/nnUNet_variants/architectural_variants/nnUNetTrainerV2_allConv3x3.py
- nnUNet/nnunet/training/network_training/nnUNet_variants/architectural_variants/nnUNetTrainerV2_BN.py
- nnUNet/nnunet/training/network_training/nnUNet_variants/architectural_variants/nnUNetTrainerV2_FRN.py
- nnUNet/nnunet/training/network_training/nnUNet_variants/architectural_variants/nnUNetTrainerV2_GeLU.py
- nnUNet/nnunet/training/network_training/nnUNet_variants/architectural_variants/nnUNetTrainerV2_GN.py
- nnUNet/nnunet/training/network_training/nnUNet_variants/architectural_variants/nnUNetTrainerV2_lReLU_biasInSegOutput.py
- nnUNet/nnunet/training/network_training/nnUNet_variants/architectural_variants/nnUNetTrainerV2_lReLU_convlReLUIN.py
- nnUNet/nnunet/training/network_training/nnUNet_variants/architectural_variants/nnUNetTrainerV2_LReLU_slope_2en1.py
- nnUNet/nnunet/training/network_training/nnUNet_variants/architectural_variants/nnUNetTrainerV2_Mish.py
- nnUNet/nnunet/training/network_training/nnUNet_variants/architectural_variants/nnUNetTrainerV2_noDeepSupervision.py
- nnUNet/nnunet/training/network_training/nnUNet_variants/architectural_variants/nnUNetTrainerV2_NoNormalization.py
- nnUNet/nnunet/training/network_training/nnUNet_variants/architectural_variants/nnUNetTrainerV2_NoNormalization_lr1en3.py
- nnUNet/nnunet/training/network_training/nnUNet_variants/architectural_variants/nnUNetTrainerV2_ReLU.py
- nnUNet/nnunet/training/network_training/nnUNet_variants/architectural_variants/nnUNetTrainerV2_ReLU_biasInSegOutput.py
- nnUNet/nnunet/training/network_training/nnUNet_variants/architectural_variants/nnUNetTrainerV2_ReLU_convReLUIN.py
- nnUNet/nnunet/training/network_training/nnUNet_variants/architectural_variants/nnUNetTrainerV2_ResencUNet.py
- nnUNet/nnunet/training/network_training/nnUNet_variants/architectural_variants/nnUNetTrainerV2_ResencUNet_DA3.py
[truncated: 105 more entries]
