# Supplementary material for: Application of adaptive deep learning-based automatic segmentation in radiomics model for preoperative WHO/ISUP grading of clear cell renal cell carcinoma: a retrospective comparative study with manual segmentation
Source: PeerJ. 2026 Mar 27;14:e21022. doi: 10.7717/peerj.21022 (PMC13034870; doi:10.7717/peerj.21022)
Supplement: Supplemental Information 2 [file peerj-14-21022-s002.zip › nnUNet/.github/ISSUE_TEMPLATE/all-issues.md]

---
name: All Issues
about: Template for all types of issues
title: ''
labels: ''
assignees: ''

---

Please read the following resources before posting issues:

Common questions:
https://github.com/MIC-DKFZ/nnUNet/blob/master/documentation/common_questions.md

Common Problems and their solutions:
https://github.com/MIC-DKFZ/nnUNet/blob/master/documentation/common_problems_and_solutions.md

Expected epoch times and tips on how to identify bottlenecks:
https://github.com/MIC-DKFZ/nnUNet/blob/master/documentation/expected_epoch_times.md
