# Supplementary material for: Application of adaptive deep learning-based automatic segmentation in radiomics model for preoperative WHO/ISUP grading of clear cell renal cell carcinoma: a retrospective comparative study with manual segmentation
Source: PeerJ. 2026 Mar 27;14:e21022. doi: 10.7717/peerj.21022 (PMC13034870; doi:10.7717/peerj.21022)
Supplement: Supplemental Information 2 [file peerj-14-21022-s002.zip › nnUNet/documentation/celltrackingchallenge/MIC-DKFZ.ipynb]

# %% [markdown]
This notebook provides an example for training a nnUnet on the Cell Tracking Challenge dataset Fluo-N2DH-SIM

# %% [markdown]
First of all, clone the repository, install and import all necessary packages

# %% [code]
!git clone https://github.com/MIC-DKFZ/nnUNet.git
!python -c 'import torch;print(torch.backends.cudnn.version())'
!python -c 'import torch;print(torch.__version__)'

!pip install nnunet
!pip install --upgrade git+https://github.com/FabianIsensee/hiddenlayer.git@more_plotted_details#egg=hiddenlayer
!pip install imagecodecs

# %% [markdown]
Now connect to your Google Drive 

# %% [code]
from google.colab import drive
drive.mount('/content/drive')

# %% [markdown]
Start by creating the following paths in your googledrive:
1. ```CTC_trainable_solutions/Data_Pablo/MIC-DKFZ/nnUNet_raw_data_base```
2. ```CTC_trainable_solutions/Data_Pablo/MIC-DKFZ/nnUNet_preprocessed```
3. ```CTC_trainable_solutions/Data_Pablo/MIC-DKFZ/nnUNet_trained_models```

Data preparation:
1. Obtain the data *Fluo-N2DH-SIM* from the Cell Tracking Cahllenge webpage: http://celltrackingchallenge.net/2d-datasets/
2. Place the data for training in the folder ```CTC_trainable_solutions/Data_Pablo/MIC-DKFZ/``` and rename it to ```Fluo-N2DH-SIM+_train```
3. Place the data for the challenge in the folder ```CTC_trainable_solutions/Data_Pablo/MIC-DKFZ/``` and rename it to ```Fluo-N2DH-SIM+_test```
4. Download the corresponding [Task089_Fluo-N2DH-SIM.py](https://github.com/MIC-DKFZ/nnUNet/blob/master/nnunet/dataset_conversion/Task089_Fluo-N2DH-SIM.py) file from the nnUnet repository to convert the data: https://github.com/MIC-DKFZ/nnUNet/blob/master/documentation/celltrackingchallenge/instructions.md. 
5. Place the ```Task089_Fluo-N2DH-SIM.py``` into the folder ```CTC_trainable_solutions/Data_Pablo/MIC-DKFZ/```

The conversion of the data to a fromat that is readable by nnU-Net will be done in the next cell.

nnUNet_raw_data_base, nnUNet_preprocessed and RESULTS_FOLDER must also be defined in user specified previously created folders.

# %% [code]
%%bash
cd "/content/drive/MyDrive/CTC_trainable_solutions/Data_Pablo/MIC-DKFZ"
export nnUNet_raw_data_base="nnUNet_raw_data_base"
export nnUNet_preprocessed="nnUNet_preprocessed"
export RESULTS_FOLDER="nnUNet_trained_models"

python Task089_Fluo-N2DH-SIM.py  --source_train "Fluo-N2DH-SIM+_train" --source_test "Fluo-N2DH-SIM+_test"

# %% [markdown]
Verify the dataset integrity (update the paths)

# %% [code]
%%bash
export nnUNet_raw_data_base="/content/drive/MyDrive/CTC_trainable_solutions/Data_Pablo/MIC-DKFZ/nnUNet_raw_data_base"
export nnUNet_preprocessed="/content/drive/MyDrive/CTC_trainable_solutions/Data_Pablo/MIC-DKFZ/nnUNet_preprocessed"
export RESULTS_FOLDER="/content/drive/MyDrive/CTC_trainable_solutions/Data_Pablo/MIC-DKFZ/nnUNet_trained_models"

nnUNet_plan_and_preprocess -t 089 --verify_dataset_integrity

# %% [markdown]
Train the network (update the paths).

Due to the available computing resources in GoogleCloab, training nnU-Net is not recommended (04.08.2022).

# %% [code]
%%bash
export nnUNet_raw_data_base="/content/drive/MyDrive/CTC_trainable_solutions/Data_Pablo/MIC-DKFZ/nnUNet_raw_data_base"
export nnUNet_preprocessed="/content/drive/MyDrive/CTC_trainable_solutions/Data_Pablo/MIC-DKFZ/nnUNet_preprocessed"
export RESULTS_FOLDER="/content/drive/MyDrive/CTC_trainable_solutions/Data_Pablo/MIC-DKFZ/nnUNet_trained_models"

nnUNet_train 2d nnUNetTrainerV2 Task089_Fluo-N2DH-SIM_thickborder_time 1

# %% [markdown]
Since this training is very time-consuming in Colab  and it is possible that the session gets closed, this is an alternative to use one of the pretrained models for inference (instead of the model that was just trained here). 

List all the available pretrained models and download one of them

(update the paths)

# %% [code]
%%bash
export nnUNet_raw_data_base="/content/drive/MyDrive/CTC_trainable_solutions/Data_Pablo/MIC-DKFZ/nnUNet_raw_data_base"
export nnUNet_preprocessed="/content/drive/MyDrive/CTC_trainable_solutions/Data_Pablo/MIC-DKFZ/nnUNet_preprocessed"
export RESULTS_FOLDER="/content/drive/MyDrive/CTC_trainable_solutions/Data_Pablo/MIC-DKFZ/nnUNet_trained_models"

nnUNet_print_available_pretrained_models
nnUNet_download_pretrained_model Task089_Fluo-N2DH-SIM_thickborder_time
nnUNet_print_pretrained_model_info Task089_Fluo-N2DH-SIM_thickborder_time

# %% [markdown]
Predict with the chosen model (update the paths)

# %% [code]
%%bash
export nnUNet_raw_data_base="/content/drive/MyDrive/CTC_trainable_solutions/Data_Pablo/MIC-DKFZ/nnUNet_raw_data_base"
export nnUNet_preprocessed="/content/drive/MyDrive/CTC_trainable_solutions/Data_Pablo/MIC-DKFZ/nnUNet_preprocessed"
export RESULTS_FOLDER="/content/drive/MyDrive/CTC_trainable_solutions/Data_Pablo/MIC-DKFZ/nnUNet_trained_models"

nnUNet_predict -i $nnUNet_raw_data_base/nnUNet_raw_data/Task089_Fluo-N2DH-SIM_thickborder_time/imagesTs/ -o "/content/drive/MyDrive/CTC_trainable_solutions/Data_Pablo/MIC-DKFZ/output_2D" -t 89 --save_npz -m 2d -f all
