# Supplementary material for: Application of adaptive deep learning-based automatic segmentation in radiomics model for preoperative WHO/ISUP grading of clear cell renal cell carcinoma: a retrospective comparative study with manual segmentation
Source: PeerJ. 2026 Mar 27;14:e21022. doi: 10.7717/peerj.21022 (PMC13034870; doi:10.7717/peerj.21022)
Supplement: Supplemental Information 2 [file peerj-14-21022-s002.zip › nnUNet/documentation/using_nnUNet_as_baseline.md]

(The U-Net is the current punching bag of methods development. nnU-Net is going to be that looking forward. That is 
cool (great, in fact!), but it should be done correctly. Here are tips on how to benchmark against nnU-Net)

This is work in progress
