# Supplementary material for: Application of adaptive deep learning-based automatic segmentation in radiomics model for preoperative WHO/ISUP grading of clear cell renal cell carcinoma: a retrospective comparative study with manual segmentation
Source: PeerJ. 2026 Mar 27;14:e21022. doi: 10.7717/peerj.21022 (PMC13034870; doi:10.7717/peerj.21022)
Supplement: Supplemental Information 2 [file peerj-14-21022-s002.zip › nnUNet/nnunet/__init__.py]

from __future__ import absolute_import
print("\n\nPlease cite the following paper when using nnUNet:\n\nIsensee, F., Jaeger, P.F., Kohl, S.A.A. et al. "
      "\"nnU-Net: a self-configuring method for deep learning-based biomedical image segmentation.\" "
      "Nat Methods (2020). https://doi.org/10.1038/s41592-020-01008-z\n\n")
print("If you have questions or suggestions, feel free to open an issue at https://github.com/MIC-DKFZ/nnUNet\n")

from . import *
