# Supplementary material for: Application of adaptive deep learning-based automatic segmentation in radiomics model for preoperative WHO/ISUP grading of clear cell renal cell carcinoma: a retrospective comparative study with manual segmentation
Source: PeerJ. 2026 Mar 27;14:e21022. doi: 10.7717/peerj.21022 (PMC13034870; doi:10.7717/peerj.21022)
Supplement: Supplemental Information 2 [file peerj-14-21022-s002.zip › nnUNet/nnunet/configuration.py]

import os

default_num_threads = 8 if 'nnUNet_def_n_proc' not in os.environ else int(os.environ['nnUNet_def_n_proc'])
RESAMPLING_SEPARATE_Z_ANISO_THRESHOLD = 3  # determines what threshold to use for resampling the low resolution axis
# separately (with NN)
