# Supplementary material for: Application of adaptive deep learning-based automatic segmentation in radiomics model for preoperative WHO/ISUP grading of clear cell renal cell carcinoma: a retrospective comparative study with manual segmentation
Source: PeerJ. 2026 Mar 27;14:e21022. doi: 10.7717/peerj.21022 (PMC13034870; doi:10.7717/peerj.21022)
Supplement: Supplemental Information 2 [file peerj-14-21022-s002.zip › nnUNet/nnunet/evaluation/model_selection/collect_all_fold0_results_and_summarize_in_one_csv.py]

#    Copyright 2020 Division of Medical Image Computing, German Cancer Research Center (DKFZ), Heidelberg, Germany
#
#    Licensed under the Apache License, Version 2.0 (the "License");
#    you may not use this file except in compliance with the License.
#    You may obtain a copy of the License at
#
#        http://www.apache.org/licenses/LICENSE-2.0
#
#    Unless required by applicable law or agreed to in writing, software
#    distributed under the License is distributed on an "AS IS" BASIS,
#    WITHOUT WARRANTIES OR CONDITIONS OF ANY KIND, either express or implied.
#    See the License for the specific language governing permissions and
#    limitations under the License.

from nnunet.evaluation.model_selection.summarize_results_in_one_json import summarize2
from nnunet.paths import network_training_output_dir
from batchgenerators.utilities.file_and_folder_operations import *

if __name__ == "__main__":
    summary_output_folder = join(network_training_output_dir, "summary_jsons_fold0_new")
    maybe_mkdir_p(summary_output_folder)
    summarize2(['all'], output_dir=summary_output_folder, folds=(0,))

    results_csv = join(network_training_output_dir, "summary_fold0.csv")

    summary_files = subfiles(summary_output_folder, suffix='.json', join=False)

    with open(results_csv, 'w') as f:
        for s in summary_files:
            if s.find("ensemble") == -1:
                task, network, trainer, plans, validation_folder, folds = s.split("__")
            else:
                n1, n2 = s.split("--")
                n1 = n1[n1.find("ensemble_") + len("ensemble_") :]
                task = s.split("__")[0]
                network = "ensemble"
                trainer = n1
                plans = n2
                validation_folder = "none"
            folds = folds[:-len('.json')]
            results = load_json(join(summary_output_folder, s))
            results_mean = results['results']['mean']['mean']['Dice']
            results_median = results['results']['median']['mean']['Dice']
            f.write("%s,%s,%s,%s,%s,%02.4f,%02.4f\n" % (task,
                                            network, trainer, validation_folder, plans, results_mean, results_median))

    summary_output_folder = join(network_training_output_dir, "summary_jsons_new")
    maybe_mkdir_p(summary_output_folder)
    summarize2(['all'], output_dir=summary_output_folder)

    results_csv = join(network_training_output_dir, "summary_allFolds.csv")

    summary_files = subfiles(summary_output_folder, suffix='.json', join=False)

    with open(results_csv, 'w') as f:
        for s in summary_files:
            if s.find("ensemble") == -1:
                task, network, trainer, plans, validation_folder, folds = s.split("__")
            else:
                n1, n2 = s.split("--")
                n1 = n1[n1.find("ensemble_") + len("ensemble_") :]
                task = s.split("__")[0]
                network = "ensemble"
                trainer = n1
                plans = n2
                validation_folder = "none"
            folds = folds[:-len('.json')]
            results = load_json(join(summary_output_folder, s))
            results_mean = results['results']['mean']['mean']['Dice']
            results_median = results['results']['median']['mean']['Dice']
            f.write("%s,%s,%s,%s,%s,%02.4f,%02.4f\n" % (task,
                                            network, trainer, validation_folder, plans, results_mean, results_median))
