# Supplementary material for: Application of adaptive deep learning-based automatic segmentation in radiomics model for preoperative WHO/ISUP grading of clear cell renal cell carcinoma: a retrospective comparative study with manual segmentation
Source: PeerJ. 2026 Mar 27;14:e21022. doi: 10.7717/peerj.21022 (PMC13034870; doi:10.7717/peerj.21022)
Supplement: Supplemental Information 2 [file peerj-14-21022-s002.zip › nnUNet/nnunet/evaluation/model_selection/summarize_results_in_one_json.py]

#    Copyright 2020 Division of Medical Image Computing, German Cancer Research Center (DKFZ), Heidelberg, Germany
#
#    Licensed under the Apache License, Version 2.0 (the "License");
#    you may not use this file except in compliance with the License.
#    You may obtain a copy of the License at
#
#        http://www.apache.org/licenses/LICENSE-2.0
#
#    Unless required by applicable law or agreed to in writing, software
#    distributed under the License is distributed on an "AS IS" BASIS,
#    WITHOUT WARRANTIES OR CONDITIONS OF ANY KIND, either express or implied.
#    See the License for the specific language governing permissions and
#    limitations under the License.

from collections import OrderedDict
from nnunet.evaluation.add_mean_dice_to_json import foreground_mean
from batchgenerators.utilities.file_and_folder_operations import *
from nnunet.paths import network_training_output_dir
import numpy as np


def summarize(tasks, models=('2d', '3d_lowres', '3d_fullres', '3d_cascade_fullres'),
              output_dir=join(network_training_output_dir, "summary_jsons"), folds=(0, 1, 2, 3, 4)):
    maybe_mkdir_p(output_dir)

    if len(tasks) == 1 and tasks[0] == "all":
        tasks = list(range(999))
    else:
        tasks = [int(i) for i in tasks]

    for model in models:
        for t in tasks:
            t = int(t)
            if not isdir(join(network_training_output_dir, model)):
                continue
            task_name = subfolders(join(network_training_output_dir, model), prefix="Task%03.0d" % t, join=False)
            if len(task_name) != 1:
                print("did not find unique output folder for network %s and task %s" % (model, t))
                continue
            task_name = task_name[0]
            out_dir_task = join(network_training_output_dir, model, task_name)

            model_trainers = subdirs(out_dir_task, join=False)
            for trainer in model_trainers:
                if trainer.startswith("fold"):
                    continue
                out_dir = join(out_dir_task, trainer)

                validation_folders = []
                for fld in folds:
                    d = join(out_dir, "fold%d"%fld)
                    if not isdir(d):
                        d = join(out_dir, "fold_%d"%fld)
                        if not isdir(d):
                            break
                    validation_folders += subfolders(d, prefix="validation", join=False)

                for v in validation_folders:
                    ok = True
                    metrics = OrderedDict()
                    for fld in folds:
                        d = join(out_dir, "fold%d"%fld)
                        if not isdir(d):
                            d = join(out_dir, "fold_%d"%fld)
                            if not isdir(d):
                                ok = False
                                break
                        validation_folder = join(d, v)

                        if not isfile(join(validation_folder, "summary.json")):
                            print("summary.json missing for net %s task %s fold %d" % (model, task_name, fld))
                            ok = False
                            break

                        metrics_tmp = load_json(join(validation_folder, "summary.json"))["results"]["mean"]
                        for l in metrics_tmp.keys():
                            if metrics.get(l) is None:
                                metrics[l] = OrderedDict()
                            for m in metrics_tmp[l].keys():
                                if metrics[l].get(m) is None:
                                    metrics[l][m] = []
                                metrics[l][m].append(metrics_tmp[l][m])
                    if ok:
                        for l in metrics.keys():
                            for m in metrics[l].keys():
                                assert len(metrics[l][m]) == len(folds)
                                metrics[l][m] = np.mean(metrics[l][m])
                        json_out = OrderedDict()
                        json_out["results"] = OrderedDict()
                        json_out["results"]["mean"] = metrics
                        json_out["task"] = task_name
                        json_out["description"] = model + " " + task_name + " all folds summary"
                        json_out["name"] = model + " " + task_name + " all folds summary"
                        json_out["experiment_name"] = model
                        save_json(json_out, join(out_dir, "summary_allFolds__%s.json" % v))
                        save_json(json_out, join(output_dir, "%s__%s__%s__%s.json" % (task_name, model, trainer, v)))
                        foreground_mean(join(out_dir, "summary_allFolds__%s.json" % v))
                        foreground_mean(join(output_dir, "%s__%s__%s__%s.json" % (task_name, model, trainer, v)))


def summarize2(task_ids, models=('2d', '3d_lowres', '3d_fullres', '3d_cascade_fullres'),
               output_dir=join(network_training_output_dir, "summary_jsons"), folds=(0, 1, 2, 3, 4)):
    maybe_mkdir_p(output_dir)

    if len(task_ids) == 1 and task_ids[0] == "all":
        task_ids = list(range(999))
    else:
        task_ids = [int(i) for i in task_ids]

    for model in models:
        for t in task_ids:
            if not isdir(join(network_training_output_dir, model)):
                continue
            task_name = subfolders(join(network_training_output_dir, model), prefix="Task%03.0d" % t, join=False)
            if len(task_name) != 1:
                print("did not find unique output folder for network %s and task %s" % (model, t))
                continue
            task_name = task_name[0]
            out_dir_task = join(network_training_output_dir, model, task_name)

            model_trainers = subdirs(out_dir_task, join=False)
            for trainer in model_trainers:
                if trainer.startswith("fold"):
                    continue
                out_dir = join(out_dir_task, trainer)

                validation_folders = []
                for fld in folds:
                    fold_output_dir = join(out_dir, "fold_%d"%fld)
                    if not isdir(fold_output_dir):
                        continue
                    validation_folders += subfolders(fold_output_dir, prefix="validation", join=False)

                validation_folders = np.unique(validation_folders)

                for v in validation_folders:
                    ok = True
                    metrics = OrderedDict()
                    metrics['mean'] = OrderedDict()
                    metrics['median'] = OrderedDict()
                    metrics['all'] = OrderedDict()
                    for fld in folds:
                        fold_output_dir = join(out_dir, "fold_%d"%fld)

                        if not isdir(fold_output_dir):
                            print("fold missing", model, task_name, trainer, fld)
                            ok = False
                            break
                        validation_folder = join(fold_output_dir, v)

                        if not isdir(validation_folder):
                            print("validation folder missing", model, task_name, trainer, fld, v)
                            ok = False
                            break

                        if not isfile(join(validation_folder, "summary.json")):
                            print("summary.json missing", model, task_name, trainer, fld, v)
                            ok = False
                            break

                        all_metrics = load_json(join(validation_folder, "summary.json"))["results"]
                        # we now need to get the mean and median metrics. We use the mean metrics just to get the
                        # names of computed metics, we ignore the precomputed mean and do it ourselfes again
                        mean_metrics = all_metrics["mean"]
                        all_labels = [i for i in list(mean_metrics.keys()) if i != "mean"]

                        if len(all_labels) == 0: print(v, fld); break

                        all_metrics_names = list(mean_metrics[all_labels[0]].keys())
                        for l in all_labels:
                            # initialize the data structure, no values are copied yet
                            for k in ['mean', 'median', 'all']:
                                if metrics[k].get(l) is None:
                                    metrics[k][l] = OrderedDict()
                            for m in all_metrics_names:
                                if metrics['all'][l].get(m) is None:
                                    metrics['all'][l][m] = []
                        for entry in all_metrics['all']:
                            for l in all_labels:
                                for m in all_metrics_names:
                                    metrics['all'][l][m].append(entry[l][m])
                    # now compute mean and median
                    for l in metrics['all'].keys():
                        for m in metrics['all'][l].keys():
                            metrics['mean'][l][m] = np.nanmean(metrics['all'][l][m])
                            metrics['median'][l][m] = np.nanmedian(metrics['all'][l][m])
                    if ok:
                        fold_string = ""
                        for f in folds:
                            fold_string += str(f)
                        json_out = OrderedDict()
                        json_out["results"] = OrderedDict()
                        json_out["results"]["mean"] = metrics['mean']
                        json_out["results"]["median"] = metrics['median']
                        json_out["task"] = task_name
                        json_out["description"] = model + " " + task_name + "summary folds" + str(folds)
                        json_out["name"] = model + " " + task_name + "summary folds" + str(folds)
                        json_out["experiment_name"] = model
                        save_json(json_out, join(output_dir, "%s__%s__%s__%s__%s.json" % (task_name, model, trainer, v, fold_string)))
                        foreground_mean2(join(output_dir, "%s__%s__%s__%s__%s.json" % (task_name, model, trainer, v, fold_string)))


def foreground_mean2(filename):
    with open(filename, 'r') as f:
        res = json.load(f)
    class_ids = np.array([int(i) for i in res['results']['mean'].keys() if (i != 'mean') and i != '0'])

    metric_names = res['results']['mean']['1'].keys()
    res['results']['mean']["mean"] = OrderedDict()
    res['results']['median']["mean"] = OrderedDict()
    for m in metric_names:
        foreground_values = [res['results']['mean'][str(i)][m] for i in class_ids]
        res['results']['mean']["mean"][m] = np.nanmean(foreground_values)
        foreground_values = [res['results']['median'][str(i)][m] for i in class_ids]
        res['results']['median']["mean"][m] = np.nanmean(foreground_values)
    with open(filename, 'w') as f:
        json.dump(res, f, indent=4, sort_keys=True)


if __name__ == "__main__":
    import argparse
    parser = argparse.ArgumentParser(usage="This is intended to identify the best model based on the five fold "
                                           "cross-validation. Running this script requires alle models to have been run "
                                           "already. This script will summarize the results of the five folds of all "
                                           "models in one json each for easy interpretability")
    parser.add_argument("-t", '--task_ids', nargs="+", required=True, help="task id. can be 'all'")
    parser.add_argument("-f", '--folds', nargs="+", required=False, type=int, default=[0, 1, 2, 3, 4])
    parser.add_argument("-m", '--models', nargs="+", required=False, default=['2d', '3d_lowres', '3d_fullres', '3d_cascade_fullres'])

    args = parser.parse_args()
    tasks = args.task_ids
    models = args.models

    folds = args.folds
    summarize2(tasks, models, folds=folds, output_dir=join(network_training_output_dir, "summary_jsons_new"))
