# Supplementary material for: Application of adaptive deep learning-based automatic segmentation in radiomics model for preoperative WHO/ISUP grading of clear cell renal cell carcinoma: a retrospective comparative study with manual segmentation
Source: PeerJ. 2026 Mar 27;14:e21022. doi: 10.7717/peerj.21022 (PMC13034870; doi:10.7717/peerj.21022)
Supplement: Supplemental Information 2 [file peerj-14-21022-s002.zip › nnUNet/nnunet/experiment_planning/alternative_experiment_planning/target_spacing/experiment_planner_baseline_3DUNet_v21_customTargetSpacing_2x2x2.py]

#    Copyright 2020 Division of Medical Image Computing, German Cancer Research Center (DKFZ), Heidelberg, Germany
#
#    Licensed under the Apache License, Version 2.0 (the "License");
#    you may not use this file except in compliance with the License.
#    You may obtain a copy of the License at
#
#        http://www.apache.org/licenses/LICENSE-2.0
#
#    Unless required by applicable law or agreed to in writing, software
#    distributed under the License is distributed on an "AS IS" BASIS,
#    WITHOUT WARRANTIES OR CONDITIONS OF ANY KIND, either express or implied.
#    See the License for the specific language governing permissions and
#    limitations under the License.

import numpy as np
from nnunet.experiment_planning.experiment_planner_baseline_3DUNet_v21 import ExperimentPlanner3D_v21
from nnunet.paths import *


class ExperimentPlanner3D_v21_customTargetSpacing_2x2x2(ExperimentPlanner3D_v21):
    def __init__(self, folder_with_cropped_data, preprocessed_output_folder):
        super(ExperimentPlanner3D_v21, self).__init__(folder_with_cropped_data, preprocessed_output_folder)
        # we change the data identifier and plans_fname. This will make this experiment planner save the preprocessed
        # data in a different folder so that they can co-exist with the default (ExperimentPlanner3D_v21). We also
        # create a custom plans file that will be linked to this data
        self.data_identifier = "nnUNetData_plans_v2.1_trgSp_2x2x2"
        self.plans_fname = join(self.preprocessed_output_folder,
                                "nnUNetPlansv2.1_trgSp_2x2x2_plans_3D.pkl")

    def get_target_spacing(self):
        # simply return the desired spacing as np.array
        return np.array([2., 2., 2.]) # make sure this is float!!!! Not int!
