# Supplementary material for: Application of adaptive deep learning-based automatic segmentation in radiomics model for preoperative WHO/ISUP grading of clear cell renal cell carcinoma: a retrospective comparative study with manual segmentation
Source: PeerJ. 2026 Mar 27;14:e21022. doi: 10.7717/peerj.21022 (PMC13034870; doi:10.7717/peerj.21022)
Supplement: Supplemental Information 2 [file peerj-14-21022-s002.zip › nnUNet/nnunet/experiment_planning/DatasetAnalyzer.py]

#    Copyright 2020 Division of Medical Image Computing, German Cancer Research Center (DKFZ), Heidelberg, Germany
#
#    Licensed under the Apache License, Version 2.0 (the "License");
#    you may not use this file except in compliance with the License.
#    You may obtain a copy of the License at
#
#        http://www.apache.org/licenses/LICENSE-2.0
#
#    Unless required by applicable law or agreed to in writing, software
#    distributed under the License is distributed on an "AS IS" BASIS,
#    WITHOUT WARRANTIES OR CONDITIONS OF ANY KIND, either express or implied.
#    See the License for the specific language governing permissions and
#    limitations under the License.

from batchgenerators.utilities.file_and_folder_operations import *
from multiprocessing import Pool

from nnunet.configuration import default_num_threads
from nnunet.paths import nnUNet_raw_data, nnUNet_cropped_data
import numpy as np
import pickle
from nnunet.preprocessing.cropping import get_patient_identifiers_from_cropped_files
from skimage.morphology import label
from collections import OrderedDict


class DatasetAnalyzer(object):
    def __init__(self, folder_with_cropped_data, overwrite=True, num_processes=default_num_threads):
        """
        :param folder_with_cropped_data:
        :param overwrite: If True then precomputed values will not be used and instead recomputed from the data.
        False will allow loading of precomputed values. This may be dangerous though if some of the code of this class
        was changed, therefore the default is True.
        """
        self.num_processes = num_processes
        self.overwrite = overwrite
        self.folder_with_cropped_data = folder_with_cropped_data
        self.sizes = self.spacings = None
        self.patient_identifiers = get_patient_identifiers_from_cropped_files(self.folder_with_cropped_data)
        assert isfile(join(self.folder_with_cropped_data, "dataset.json")), \
            "dataset.json needs to be in folder_with_cropped_data"
        self.props_per_case_file = join(self.folder_with_cropped_data, "props_per_case.pkl")
        self.intensityproperties_file = join(self.folder_with_cropped_data, "intensityproperties.pkl")

    def load_properties_of_cropped(self, case_identifier):
        with open(join(self.folder_with_cropped_data, "%s.pkl" % case_identifier), 'rb') as f:
            properties = pickle.load(f)
        return properties

    @staticmethod
    def _check_if_all_in_one_region(seg, regions):
        res = OrderedDict()
        for r in regions:
            new_seg = np.zeros(seg.shape)
            for c in r:
                new_seg[seg == c] = 1
            labelmap, numlabels = label(new_seg, return_num=True)
            if numlabels != 1:
                res[tuple(r)] = False
            else:
                res[tuple(r)] = True
        return res

    @staticmethod
    def _collect_class_and_region_sizes(seg, all_classes, vol_per_voxel):
        volume_per_class = OrderedDict()
        region_volume_per_class = OrderedDict()
        for c in all_classes:
            region_volume_per_class[c] = []
            volume_per_class[c] = np.sum(seg == c) * vol_per_voxel
            labelmap, numregions = label(seg == c, return_num=True)
            for l in range(1, numregions + 1):
                region_volume_per_class[c].append(np.sum(labelmap == l) * vol_per_voxel)
        return volume_per_class, region_volume_per_class

    def _get_unique_labels(self, patient_identifier):
        seg = np.load(join(self.folder_with_cropped_data, patient_identifier) + ".npz")['data'][-1]
        unique_classes = np.unique(seg)
        return unique_classes

    def _load_seg_analyze_classes(self, patient_identifier, all_classes):
        """
        1) what class is in this training case?
        2) what is the size distribution for each class?
        3) what is the region size of each class?
        4) check if all in one region
        :return:
        """
        seg = np.load(join(self.folder_with_cropped_data, patient_identifier) + ".npz")['data'][-1]
        pkl = load_pickle(join(self.folder_with_cropped_data, patient_identifier) + ".pkl")
        vol_per_voxel = np.prod(pkl['itk_spacing'])

        # ad 1)
        unique_classes = np.unique(seg)

        # 4) check if all in one region
        regions = list()
        regions.append(list(all_classes))
        for c in all_classes:
            regions.append((c, ))

        all_in_one_region = self._check_if_all_in_one_region(seg, regions)

        # 2 & 3) region sizes
        volume_per_class, region_sizes = self._collect_class_and_region_sizes(seg, all_classes, vol_per_voxel)

        return unique_classes, all_in_one_region, volume_per_class, region_sizes

    def get_classes(self):
        datasetjson = load_json(join(self.folder_with_cropped_data, "dataset.json"))
        return datasetjson['labels']

    def analyse_segmentations(self):
        class_dct = self.get_classes()

        if self.overwrite or not isfile(self.props_per_case_file):
            p = Pool(self.num_processes)
            res = p.map(self._get_unique_labels, self.patient_identifiers)
            p.close()
            p.join()

            props_per_patient = OrderedDict()
            for p, unique_classes in \
                            zip(self.patient_identifiers, res):
                props = dict()
                props['has_classes'] = unique_classes
                props_per_patient[p] = props

            save_pickle(props_per_patient, self.props_per_case_file)
        else:
            props_per_patient = load_pickle(self.props_per_case_file)
        return class_dct, props_per_patient

    def get_sizes_and_spacings_after_cropping(self):
        sizes = []
        spacings = []
        # for c in case_identifiers:
        for c in self.patient_identifiers:
            properties = self.load_properties_of_cropped(c)
            sizes.append(properties["size_after_cropping"])
            spacings.append(properties["original_spacing"])

        return sizes, spacings

    def get_modalities(self):
        datasetjson = load_json(join(self.folder_with_cropped_data, "dataset.json"))
        modalities = datasetjson["modality"]
        modalities = {int(k): modalities[k] for k in modalities.keys()}
        return modalities

    def get_size_reduction_by_cropping(self):
        size_reduction = OrderedDict()
        for p in self.patient_identifiers:
            props = self.load_properties_of_cropped(p)
            shape_before_crop = props["original_size_of_raw_data"]
            shape_after_crop = props['size_after_cropping']
            size_red = np.prod(shape_after_crop) / np.prod(shape_before_crop)
            size_reduction[p] = size_red
        return size_reduction

    def _get_voxels_in_foreground(self, patient_identifier, modality_id):
        all_data = np.load(join(self.folder_with_cropped_data, patient_identifier) + ".npz")['data']
        modality = all_data[modality_id]
        mask = all_data[-1] > 0
        voxels = list(modality[mask][::10]) # no need to take every voxel
        return voxels

    @staticmethod
    def _compute_stats(voxels):
        if len(voxels) == 0:
            return np.nan, np.nan, np.nan, np.nan, np.nan, np.nan, np.nan
        median = np.median(voxels)
        mean = np.mean(voxels)
        sd = np.std(voxels)
        mn = np.min(voxels)
        mx = np.max(voxels)
        percentile_99_5 = np.percentile(voxels, 99.5)
        percentile_00_5 = np.percentile(voxels, 00.5)
        return median, mean, sd, mn, mx, percentile_99_5, percentile_00_5

    def collect_intensity_properties(self, num_modalities):
        if self.overwrite or not isfile(self.intensityproperties_file):
            p = Pool(self.num_processes)

            results = OrderedDict()
            for mod_id in range(num_modalities):
                results[mod_id] = OrderedDict()
                v = p.starmap(self._get_voxels_in_foreground, zip(self.patient_identifiers,
                                                              [mod_id] * len(self.patient_identifiers)))

                w = []
                for iv in v:
                    w += iv

                median, mean, sd, mn, mx, percentile_99_5, percentile_00_5 = self._compute_stats(w)

                local_props = p.map(self._compute_stats, v)
                props_per_case = OrderedDict()
                for i, pat in enumerate(self.patient_identifiers):
                    props_per_case[pat] = OrderedDict()
                    props_per_case[pat]['median'] = local_props[i][0]
                    props_per_case[pat]['mean'] = local_props[i][1]
                    props_per_case[pat]['sd'] = local_props[i][2]
                    props_per_case[pat]['mn'] = local_props[i][3]
                    props_per_case[pat]['mx'] = local_props[i][4]
                    props_per_case[pat]['percentile_99_5'] = local_props[i][5]
                    props_per_case[pat]['percentile_00_5'] = local_props[i][6]

                results[mod_id]['local_props'] = props_per_case
                results[mod_id]['median'] = median
                results[mod_id]['mean'] = mean
                results[mod_id]['sd'] = sd
                results[mod_id]['mn'] = mn
                results[mod_id]['mx'] = mx
                results[mod_id]['percentile_99_5'] = percentile_99_5
                results[mod_id]['percentile_00_5'] = percentile_00_5

            p.close()
            p.join()
            save_pickle(results, self.intensityproperties_file)
        else:
            results = load_pickle(self.intensityproperties_file)
        return results

    def analyze_dataset(self, collect_intensityproperties=True):
        # get all spacings and sizes
        sizes, spacings = self.get_sizes_and_spacings_after_cropping()

        # get all classes and what classes are in what patients
        # class min size
        # region size per class
        classes = self.get_classes()
        all_classes = [int(i) for i in classes.keys() if int(i) > 0]

        # modalities
        modalities = self.get_modalities()

        # collect intensity information
        if collect_intensityproperties:
            intensityproperties = self.collect_intensity_properties(len(modalities))
        else:
            intensityproperties = None

        # size reduction by cropping
        size_reductions = self.get_size_reduction_by_cropping()

        dataset_properties = dict()
        dataset_properties['all_sizes'] = sizes
        dataset_properties['all_spacings'] = spacings
        dataset_properties['all_classes'] = all_classes
        dataset_properties['modalities'] = modalities  # {idx: modality name}
        dataset_properties['intensityproperties'] = intensityproperties
        dataset_properties['size_reductions'] = size_reductions  # {patient_id: size_reduction}

        save_pickle(dataset_properties, join(self.folder_with_cropped_data, "dataset_properties.pkl"))
        return dataset_properties
