# Supplementary material for: Application of adaptive deep learning-based automatic segmentation in radiomics model for preoperative WHO/ISUP grading of clear cell renal cell carcinoma: a retrospective comparative study with manual segmentation
Source: PeerJ. 2026 Mar 27;14:e21022. doi: 10.7717/peerj.21022 (PMC13034870; doi:10.7717/peerj.21022)
Supplement: Supplemental Information 2 [file peerj-14-21022-s002.zip › nnUNet/nnunet/network_architecture/custom_modules/mish.py]

############
# https://github.com/lessw2020/mish/blob/master/mish.py
# This code was taken from the repo above and was not created by me (Fabian)! Full credit goes to the original authors
############

import torch

import torch.nn as nn
import torch.nn.functional as F


# Mish - "Mish: A Self Regularized Non-Monotonic Neural Activation Function"
# https://arxiv.org/abs/1908.08681v1
# implemented for PyTorch / FastAI by lessw2020
# github: https://github.com/lessw2020/mish

class Mish(nn.Module):
    def __init__(self):
        super().__init__()

    def forward(self, x):
        # inlining this saves 1 second per epoch (V100 GPU) vs having a temp x and then returning x(!)
        return x * (torch.tanh(F.softplus(x)))
