# Supplementary material for: Application of adaptive deep learning-based automatic segmentation in radiomics model for preoperative WHO/ISUP grading of clear cell renal cell carcinoma: a retrospective comparative study with manual segmentation
Source: PeerJ. 2026 Mar 27;14:e21022. doi: 10.7717/peerj.21022 (PMC13034870; doi:10.7717/peerj.21022)
Supplement: Supplemental Information 2 [file peerj-14-21022-s002.zip › nnUNet/nnunet/run/run_training_DDP.py]

#    Copyright 2020 Division of Medical Image Computing, German Cancer Research Center (DKFZ), Heidelberg, Germany
#
#    Licensed under the Apache License, Version 2.0 (the "License");
#    you may not use this file except in compliance with the License.
#    You may obtain a copy of the License at
#
#        http://www.apache.org/licenses/LICENSE-2.0
#
#    Unless required by applicable law or agreed to in writing, software
#    distributed under the License is distributed on an "AS IS" BASIS,
#    WITHOUT WARRANTIES OR CONDITIONS OF ANY KIND, either express or implied.
#    See the License for the specific language governing permissions and
#    limitations under the License.


import argparse

from batchgenerators.utilities.file_and_folder_operations import *
from nnunet.run.default_configuration import get_default_configuration
from nnunet.paths import default_plans_identifier
from nnunet.run.load_pretrained_weights import load_pretrained_weights
from nnunet.training.cascade_stuff.predict_next_stage import predict_next_stage
from nnunet.training.network_training.nnUNetTrainer import nnUNetTrainer
from nnunet.training.network_training.nnUNetTrainerCascadeFullRes import nnUNetTrainerCascadeFullRes
from nnunet.training.network_training.nnUNetTrainerV2_CascadeFullRes import nnUNetTrainerV2CascadeFullRes
from nnunet.utilities.task_name_id_conversion import convert_id_to_task_name


def main():
    parser = argparse.ArgumentParser()
    parser.add_argument("network")
    parser.add_argument("network_trainer")
    parser.add_argument("task", help="can be task name or task id")
    parser.add_argument("fold", help='0, 1, ..., 5 or \'all\'')
    parser.add_argument("-val", "--validation_only", help="use this if you want to only run the validation",
                        action="store_true")
    parser.add_argument("-c", "--continue_training", help="use this if you want to continue a training",
                        action="store_true")
    parser.add_argument("-p", help="plans identifier. Only change this if you created a custom experiment planner",
                        default=default_plans_identifier, required=False)
    parser.add_argument("--use_compressed_data", default=False, action="store_true",
                        help="If you set use_compressed_data, the training cases will not be decompressed. Reading compressed data "
                             "is much more CPU and RAM intensive and should only be used if you know what you are "
                             "doing", required=False)
    parser.add_argument("--deterministic",
                        help="Makes training deterministic, but reduces training speed substantially. I (Fabian) think "
                             "this is not necessary. Deterministic training will make you overfit to some random seed. "
                             "Don't use that.",
                        required=False, default=False, action="store_true")
    parser.add_argument("--local_rank", default=0, type=int)
    parser.add_argument("--fp32", required=False, default=False, action="store_true",
                        help="disable mixed precision training and run old school fp32")
    parser.add_argument("--dbs", required=False, default=False, action="store_true", help="distribute batch size. If "
                                                                                          "True then whatever "
                                                                                          "batch_size is in plans will "
                                                                                          "be distributed over DDP "
                                                                                          "models, if False then each "
                                                                                          "model will have batch_size "
                                                                                          "for a total of "
                                                                                          "GPUs*batch_size")
    parser.add_argument("--npz", required=False, default=False, action="store_true", help="if set then nnUNet will "
                                                                                          "export npz files of "
                                                                                          "predicted segmentations "
                                                                                          "in the vlaidation as well. "
                                                                                          "This is needed to run the "
                                                                                          "ensembling step so unless "
                                                                                          "you are developing nnUNet "
                                                                                          "you should enable this")
    parser.add_argument("--valbest", required=False, default=False, action="store_true", help="")
    parser.add_argument("--find_lr", required=False, default=False, action="store_true", help="")
    parser.add_argument("--val_folder", required=False, default="validation_raw",
                        help="name of the validation folder. No need to use this for most people")
    parser.add_argument("--disable_saving", required=False, action='store_true',
                        help="If set nnU-Net will not save any parameter files. Useful for development when you are "
                             "only interested in the results and want to save some disk space")
    parser.add_argument("--disable_postprocessing_on_folds", required=False, action='store_true',
                        help="Running postprocessing on each fold only makes sense when developing with nnU-Net and "
                             "closely observing the model performance on specific configurations. You do not need it "
                             "when applying nnU-Net because the postprocessing for this will be determined only once "
                             "all five folds have been trained and nnUNet_find_best_configuration is called. Usually "
                             "running postprocessing on each fold is computationally cheap, but some users have "
                             "reported issues with very large images. If your images are large (>600x600x600 voxels) "
                             "you should consider setting this flag.")
    # parser.add_argument("--interp_order", required=False, default=3, type=int,
    #                     help="order of interpolation for segmentations. Testing purpose only. Hands off")
    # parser.add_argument("--interp_order_z", required=False, default=0, type=int,
    #                     help="order of interpolation along z if z is resampled separately. Testing purpose only. "
    #                          "Hands off")
    # parser.add_argument("--force_separate_z", required=False, default="None", type=str,
    #                     help="force_separate_z resampling. Can be None, True or False. Testing purpose only. Hands off")
    parser.add_argument('-pretrained_weights', type=str, required=False, default=None,
                        help='path to nnU-Net checkpoint file to be used as pretrained model (use .model '
                             'file, for example model_final_checkpoint.model). Will only be used when actually training. '
                             'Optional. Beta. Use with caution.')

    args = parser.parse_args()

    task = args.task
    fold = args.fold
    network = args.network
    network_trainer = args.network_trainer
    validation_only = args.validation_only
    plans_identifier = args.p
    use_compressed_data = args.use_compressed_data
    decompress_data = not use_compressed_data
    deterministic = args.deterministic
    valbest = args.valbest
    find_lr = args.find_lr
    val_folder = args.val_folder
    # interp_order = args.interp_order
    # interp_order_z = args.interp_order_z
    # force_separate_z = args.force_separate_z
    fp32 = args.fp32
    disable_postprocessing_on_folds = args.disable_postprocessing_on_folds

    if not task.startswith("Task"):
        task_id = int(task)
        task = convert_id_to_task_name(task_id)

    if fold == 'all':
        pass
    else:
        fold = int(fold)
    #
    # if force_separate_z == "None":
    #     force_separate_z = None
    # elif force_separate_z == "False":
    #     force_separate_z = False
    # elif force_separate_z == "True":
    #     force_separate_z = True
    # else:
    #     raise ValueError("force_separate_z must be None, True or False. Given: %s" % force_separate_z)

    plans_file, output_folder_name, dataset_directory, batch_dice, stage, \
        trainer_class = get_default_configuration(network, task, network_trainer, plans_identifier)

    if trainer_class is None:
        raise RuntimeError("Could not find trainer class in meddec.model_training")

    if network == "3d_cascade_fullres":
        assert issubclass(trainer_class, (nnUNetTrainerCascadeFullRes, nnUNetTrainerV2CascadeFullRes)), \
            "If running 3d_cascade_fullres then your " \
            "trainer class must be derived from " \
            "nnUNetTrainerCascadeFullRes"
    else:
        assert issubclass(trainer_class,
                          nnUNetTrainer), "network_trainer was found but is not derived from nnUNetTrainer"

    trainer = trainer_class(plans_file, fold, local_rank=args.local_rank, output_folder=output_folder_name,
                            dataset_directory=dataset_directory, batch_dice=batch_dice, stage=stage,
                            unpack_data=decompress_data, deterministic=deterministic, fp16=not fp32,
                            distribute_batch_size=args.dbs)

    if args.disable_saving:
        trainer.save_latest_only = False  # if false it will not store/overwrite _latest but separate files each
        trainer.save_intermediate_checkpoints = False  # whether or not to save checkpoint_latest
        trainer.save_best_checkpoint = False  # whether or not to save the best checkpoint according to self.best_val_eval_criterion_MA
        trainer.save_final_checkpoint = False  # whether or not to save the final checkpoint

    trainer.initialize(not validation_only)

    if find_lr:
        trainer.find_lr()
    else:
        if not validation_only:
            if args.continue_training:
                # -c was set, continue a previous training and ignore pretrained weights
                trainer.load_latest_checkpoint()
            elif (not args.continue_training) and (args.pretrained_weights is not None):
                # we start a new training. If pretrained_weights are set, use them
                load_pretrained_weights(trainer.network, args.pretrained_weights)
            else:
                # new training without pretraine weights, do nothing
                pass

            trainer.run_training()
        else:
            if valbest:
                trainer.load_best_checkpoint(train=False)
            else:
                trainer.load_final_checkpoint(train=False)

        trainer.network.eval()

        # predict validation
        trainer.validate(save_softmax=args.npz, validation_folder_name=val_folder,
                         run_postprocessing_on_folds=not disable_postprocessing_on_folds)

        if network == '3d_lowres':
            print("predicting segmentations for the next stage of the cascade")
            predict_next_stage(trainer, join(dataset_directory, trainer.plans['data_identifier'] + "_stage%d" % 1))


if __name__ == "__main__":
    main()
