# Supplementary material for: Application of adaptive deep learning-based automatic segmentation in radiomics model for preoperative WHO/ISUP grading of clear cell renal cell carcinoma: a retrospective comparative study with manual segmentation
Source: PeerJ. 2026 Mar 27;14:e21022. doi: 10.7717/peerj.21022 (PMC13034870; doi:10.7717/peerj.21022)
Supplement: Supplemental Information 2 [file peerj-14-21022-s002.zip › nnUNet/nnunet/training/data_augmentation/data_augmentation_noDA.py]

#    Copyright 2020 Division of Medical Image Computing, German Cancer Research Center (DKFZ), Heidelberg, Germany
#
#    Licensed under the Apache License, Version 2.0 (the "License");
#    you may not use this file except in compliance with the License.
#    You may obtain a copy of the License at
#
#        http://www.apache.org/licenses/LICENSE-2.0
#
#    Unless required by applicable law or agreed to in writing, software
#    distributed under the License is distributed on an "AS IS" BASIS,
#    WITHOUT WARRANTIES OR CONDITIONS OF ANY KIND, either express or implied.
#    See the License for the specific language governing permissions and
#    limitations under the License.

from batchgenerators.dataloading.multi_threaded_augmenter import MultiThreadedAugmenter
from batchgenerators.transforms.abstract_transforms import Compose
from batchgenerators.transforms.channel_selection_transforms import DataChannelSelectionTransform, \
    SegChannelSelectionTransform
from batchgenerators.transforms.utility_transforms import RemoveLabelTransform, RenameTransform, NumpyToTensor

from nnunet.training.data_augmentation.custom_transforms import ConvertSegmentationToRegionsTransform
from nnunet.training.data_augmentation.default_data_augmentation import default_3D_augmentation_params
from nnunet.training.data_augmentation.downsampling import DownsampleSegForDSTransform3, DownsampleSegForDSTransform2

try:
    from batchgenerators.dataloading.nondet_multi_threaded_augmenter import NonDetMultiThreadedAugmenter
except ImportError as ie:
    NonDetMultiThreadedAugmenter = None


def get_no_augmentation(dataloader_train, dataloader_val, params=default_3D_augmentation_params,
                        deep_supervision_scales=None, soft_ds=False,
                        classes=None, pin_memory=True, regions=None):
    """
    use this instead of get_default_augmentation (drop in replacement) to turn off all data augmentation
    """
    tr_transforms = []

    if params.get("selected_data_channels") is not None:
        tr_transforms.append(DataChannelSelectionTransform(params.get("selected_data_channels")))

    if params.get("selected_seg_channels") is not None:
        tr_transforms.append(SegChannelSelectionTransform(params.get("selected_seg_channels")))

    tr_transforms.append(RemoveLabelTransform(-1, 0))

    tr_transforms.append(RenameTransform('seg', 'target', True))

    if regions is not None:
        tr_transforms.append(ConvertSegmentationToRegionsTransform(regions, 'target', 'target'))

    if deep_supervision_scales is not None:
        if soft_ds:
            assert classes is not None
            tr_transforms.append(DownsampleSegForDSTransform3(deep_supervision_scales, 'target', 'target', classes))
        else:
            tr_transforms.append(DownsampleSegForDSTransform2(deep_supervision_scales, 0, input_key='target',
                                                              output_key='target'))

    tr_transforms.append(NumpyToTensor(['data', 'target'], 'float'))

    tr_transforms = Compose(tr_transforms)

    batchgenerator_train = MultiThreadedAugmenter(dataloader_train, tr_transforms, params.get('num_threads'),
                                                  params.get("num_cached_per_thread"),
                                                  seeds=range(params.get('num_threads')), pin_memory=pin_memory)
    batchgenerator_train.restart()

    val_transforms = []
    val_transforms.append(RemoveLabelTransform(-1, 0))
    if params.get("selected_data_channels") is not None:
        val_transforms.append(DataChannelSelectionTransform(params.get("selected_data_channels")))
    if params.get("selected_seg_channels") is not None:
        val_transforms.append(SegChannelSelectionTransform(params.get("selected_seg_channels")))

    val_transforms.append(RenameTransform('seg', 'target', True))

    if regions is not None:
        val_transforms.append(ConvertSegmentationToRegionsTransform(regions, 'target', 'target'))

    if deep_supervision_scales is not None:
        if soft_ds:
            assert classes is not None
            val_transforms.append(DownsampleSegForDSTransform3(deep_supervision_scales, 'target', 'target', classes))
        else:
            val_transforms.append(DownsampleSegForDSTransform2(deep_supervision_scales, 0, input_key='target',
                                                               output_key='target'))

    val_transforms.append(NumpyToTensor(['data', 'target'], 'float'))
    val_transforms = Compose(val_transforms)

    batchgenerator_val = MultiThreadedAugmenter(dataloader_val, val_transforms, max(params.get('num_threads') // 2, 1),
                                                params.get("num_cached_per_thread"),
                                                seeds=range(max(params.get('num_threads') // 2, 1)),
                                                pin_memory=pin_memory)
    batchgenerator_val.restart()
    return batchgenerator_train, batchgenerator_val
