# Supplementary material for: Application of adaptive deep learning-based automatic segmentation in radiomics model for preoperative WHO/ISUP grading of clear cell renal cell carcinoma: a retrospective comparative study with manual segmentation
Source: PeerJ. 2026 Mar 27;14:e21022. doi: 10.7717/peerj.21022 (PMC13034870; doi:10.7717/peerj.21022)
Supplement: Supplemental Information 2 [file peerj-14-21022-s002.zip › nnUNet/nnunet/training/loss_functions/crossentropy.py]

from torch import nn, Tensor


class RobustCrossEntropyLoss(nn.CrossEntropyLoss):
    """
    this is just a compatibility layer because my target tensor is float and has an extra dimension
    """
    def forward(self, input: Tensor, target: Tensor) -> Tensor:
        if len(target.shape) == len(input.shape):
            assert target.shape[1] == 1
            target = target[:, 0]
        return super().forward(input, target.long())
