# Supplementary material for: Application of adaptive deep learning-based automatic segmentation in radiomics model for preoperative WHO/ISUP grading of clear cell renal cell carcinoma: a retrospective comparative study with manual segmentation
Source: PeerJ. 2026 Mar 27;14:e21022. doi: 10.7717/peerj.21022 (PMC13034870; doi:10.7717/peerj.21022)
Supplement: Supplemental Information 2 [file peerj-14-21022-s002.zip › nnUNet/nnunet/training/loss_functions/TopK_loss.py]

#    Copyright 2020 Division of Medical Image Computing, German Cancer Research Center (DKFZ), Heidelberg, Germany
#
#    Licensed under the Apache License, Version 2.0 (the "License");
#    you may not use this file except in compliance with the License.
#    You may obtain a copy of the License at
#
#        http://www.apache.org/licenses/LICENSE-2.0
#
#    Unless required by applicable law or agreed to in writing, software
#    distributed under the License is distributed on an "AS IS" BASIS,
#    WITHOUT WARRANTIES OR CONDITIONS OF ANY KIND, either express or implied.
#    See the License for the specific language governing permissions and
#    limitations under the License.

import numpy as np
import torch
from nnunet.training.loss_functions.crossentropy import RobustCrossEntropyLoss


class TopKLoss(RobustCrossEntropyLoss):
    """
    Network has to have NO LINEARITY!
    """
    def __init__(self, weight=None, ignore_index=-100, k=10):
        self.k = k
        super(TopKLoss, self).__init__(weight, False, ignore_index, reduce=False)

    def forward(self, inp, target):
        target = target[:, 0].long()
        res = super(TopKLoss, self).forward(inp, target)
        num_voxels = np.prod(res.shape, dtype=np.int64)
        res, _ = torch.topk(res.view((-1, )), int(num_voxels * self.k / 100), sorted=False)
        return res.mean()
