# Supplementary material for: Application of adaptive deep learning-based automatic segmentation in radiomics model for preoperative WHO/ISUP grading of clear cell renal cell carcinoma: a retrospective comparative study with manual segmentation
Source: PeerJ. 2026 Mar 27;14:e21022. doi: 10.7717/peerj.21022 (PMC13034870; doi:10.7717/peerj.21022)
Supplement: Supplemental Information 2 [file peerj-14-21022-s002.zip › nnUNet/nnunet/training/network_training/competitions_with_custom_Trainers/BraTS2020/nnUNetTrainerV2BraTSRegions.py]

#    Copyright 2020 Division of Medical Image Computing, German Cancer Research Center (DKFZ), Heidelberg, Germany
#
#    Licensed under the Apache License, Version 2.0 (the "License");
#    you may not use this file except in compliance with the License.
#    You may obtain a copy of the License at
#
#        http://www.apache.org/licenses/LICENSE-2.0
#
#    Unless required by applicable law or agreed to in writing, software
#    distributed under the License is distributed on an "AS IS" BASIS,
#    WITHOUT WARRANTIES OR CONDITIONS OF ANY KIND, either express or implied.
#    See the License for the specific language governing permissions and
#    limitations under the License.


from time import sleep

import numpy as np
import torch
from batchgenerators.utilities.file_and_folder_operations import *
from nnunet.training.data_augmentation.data_augmentation_moreDA import get_moreDA_augmentation
from torch import nn
from torch.nn.parallel import DistributedDataParallel as DDP
from torch.nn.utils import clip_grad_norm_

from nnunet.evaluation.region_based_evaluation import evaluate_regions, get_brats_regions
from nnunet.network_architecture.generic_UNet import Generic_UNet
from nnunet.network_architecture.initialization import InitWeights_He
from nnunet.network_architecture.neural_network import SegmentationNetwork
from nnunet.training.dataloading.dataset_loading import unpack_dataset
from nnunet.training.loss_functions.deep_supervision import MultipleOutputLoss2
from nnunet.training.loss_functions.dice_loss import DC_and_BCE_loss, get_tp_fp_fn_tn, SoftDiceLoss
from nnunet.training.network_training.nnUNetTrainerV2 import nnUNetTrainerV2
from nnunet.training.network_training.nnUNetTrainerV2_DDP import nnUNetTrainerV2_DDP
from nnunet.utilities.distributed import awesome_allgather_function
from nnunet.utilities.to_torch import maybe_to_torch, to_cuda


class nnUNetTrainerV2BraTSRegions_BN(nnUNetTrainerV2):
    def initialize_network(self):
        if self.threeD:
            conv_op = nn.Conv3d
            dropout_op = nn.Dropout3d
            norm_op = nn.BatchNorm3d

        else:
            conv_op = nn.Conv2d
            dropout_op = nn.Dropout2d
            norm_op = nn.BatchNorm2d

        norm_op_kwargs = {'eps': 1e-5, 'affine': True}
        dropout_op_kwargs = {'p': 0, 'inplace': True}
        net_nonlin = nn.LeakyReLU
        net_nonlin_kwargs = {'negative_slope': 1e-2, 'inplace': True}
        self.network = Generic_UNet(self.num_input_channels, self.base_num_features, self.num_classes,
                                    len(self.net_num_pool_op_kernel_sizes),
                                    self.conv_per_stage, 2, conv_op, norm_op, norm_op_kwargs, dropout_op,
                                    dropout_op_kwargs,
                                    net_nonlin, net_nonlin_kwargs, True, False, lambda x: x, InitWeights_He(1e-2),
                                    self.net_num_pool_op_kernel_sizes, self.net_conv_kernel_sizes, False, True, True)
        if torch.cuda.is_available():
            self.network.cuda()
        self.network.inference_apply_nonlin = torch.nn.Softmax(1)


class nnUNetTrainerV2BraTSRegions(nnUNetTrainerV2):
    def __init__(self, plans_file, fold, output_folder=None, dataset_directory=None, batch_dice=True, stage=None,
                 unpack_data=True, deterministic=True, fp16=False):
        super().__init__(plans_file, fold, output_folder, dataset_directory, batch_dice, stage, unpack_data,
                         deterministic, fp16)
        self.regions = get_brats_regions()
        self.regions_class_order = (1, 2, 3)
        self.loss = DC_and_BCE_loss({}, {'batch_dice': False, 'do_bg': True, 'smooth': 0})

    def process_plans(self, plans):
        super().process_plans(plans)
        """
        The network has as many outputs as we have regions
        """
        self.num_classes = len(self.regions)

    def initialize_network(self):
        """inference_apply_nonlin to sigmoid"""
        super().initialize_network()
        self.network.inference_apply_nonlin = nn.Sigmoid()

    def initialize(self, training=True, force_load_plans=False):
        """
        this is a copy of nnUNetTrainerV2's initialize. We only add the regions to the data augmentation
        :param training:
        :param force_load_plans:
        :return:
        """
        if not self.was_initialized:
            maybe_mkdir_p(self.output_folder)

            if force_load_plans or (self.plans is None):
                self.load_plans_file()

            self.process_plans(self.plans)

            self.setup_DA_params()

            ################# Here we wrap the loss for deep supervision ############
            # we need to know the number of outputs of the network
            net_numpool = len(self.net_num_pool_op_kernel_sizes)

            # we give each output a weight which decreases exponentially (division by 2) as the resolution decreases
            # this gives higher resolution outputs more weight in the loss
            weights = np.array([1 / (2 ** i) for i in range(net_numpool)])

            # we don't use the lowest 2 outputs. Normalize weights so that they sum to 1
            mask = np.array([True if i < net_numpool - 1 else False for i in range(net_numpool)])
            weights[~mask] = 0
            weights = weights / weights.sum()
            self.ds_loss_weights = weights
            # now wrap the loss
            self.loss = MultipleOutputLoss2(self.loss, self.ds_loss_weights)
            ################# END ###################

            self.folder_with_preprocessed_data = join(self.dataset_directory, self.plans['data_identifier'] +
                                                      "_stage%d" % self.stage)
            if training:
                self.dl_tr, self.dl_val = self.get_basic_generators()
                if self.unpack_data:
                    print("unpacking dataset")
                    unpack_dataset(self.folder_with_preprocessed_data)
                    print("done")
                else:
                    print(
                        "INFO: Not unpacking data! Training may be slow due to that. Pray you are not using 2d or you "
                        "will wait all winter for your model to finish!")

                self.tr_gen, self.val_gen = get_moreDA_augmentation(self.dl_tr, self.dl_val,
                                                                    self.data_aug_params[
                                                                        'patch_size_for_spatialtransform'],
                                                                    self.data_aug_params,
                                                                    deep_supervision_scales=self.deep_supervision_scales,
                                                                    regions=self.regions)
                self.print_to_log_file("TRAINING KEYS:\n %s" % (str(self.dataset_tr.keys())),
                                       also_print_to_console=False)
                self.print_to_log_file("VALIDATION KEYS:\n %s" % (str(self.dataset_val.keys())),
                                       also_print_to_console=False)
            else:
                pass

            self.initialize_network()
            self.initialize_optimizer_and_scheduler()

            assert isinstance(self.network, (SegmentationNetwork, nn.DataParallel))
        else:
            self.print_to_log_file('self.was_initialized is True, not running self.initialize again')
        self.was_initialized = True

    def validate(self, do_mirroring: bool = True, use_sliding_window: bool = True,
                 step_size: int = 0.5, save_softmax: bool = True, use_gaussian: bool = True, overwrite: bool = True,
                 validation_folder_name: str = 'validation_raw', debug: bool = False, all_in_gpu: bool = False,
                 segmentation_export_kwargs: dict = None, run_postprocessing_on_folds: bool = True):
        super().validate(do_mirroring=do_mirroring, use_sliding_window=use_sliding_window, step_size=step_size,
                               save_softmax=save_softmax, use_gaussian=use_gaussian,
                               overwrite=overwrite, validation_folder_name=validation_folder_name, debug=debug,
                               all_in_gpu=all_in_gpu, segmentation_export_kwargs=segmentation_export_kwargs,
                               run_postprocessing_on_folds=run_postprocessing_on_folds)
        # run brats specific validation
        output_folder = join(self.output_folder, validation_folder_name)
        evaluate_regions(output_folder, self.gt_niftis_folder, self.regions)

    def run_online_evaluation(self, output, target):
        output = output[0]
        target = target[0]
        with torch.no_grad():
            out_sigmoid = torch.sigmoid(output)
            out_sigmoid = (out_sigmoid > 0.5).float()

            if self.threeD:
                axes = (0, 2, 3, 4)
            else:
                axes = (0, 2, 3)

            tp, fp, fn, _ = get_tp_fp_fn_tn(out_sigmoid, target, axes=axes)

            tp_hard = tp.detach().cpu().numpy()
            fp_hard = fp.detach().cpu().numpy()
            fn_hard = fn.detach().cpu().numpy()

            self.online_eval_foreground_dc.append(list((2 * tp_hard) / (2 * tp_hard + fp_hard + fn_hard + 1e-8)))
            self.online_eval_tp.append(list(tp_hard))
            self.online_eval_fp.append(list(fp_hard))
            self.online_eval_fn.append(list(fn_hard))


class nnUNetTrainerV2BraTSRegions_Dice(nnUNetTrainerV2BraTSRegions):
    def __init__(self, plans_file, fold, output_folder=None, dataset_directory=None, batch_dice=True, stage=None,
                 unpack_data=True, deterministic=True, fp16=False):
        super().__init__(plans_file, fold, output_folder, dataset_directory, batch_dice, stage, unpack_data,
                         deterministic, fp16)
        self.loss = SoftDiceLoss(apply_nonlin=torch.sigmoid, **{'batch_dice': False, 'do_bg': True, 'smooth': 0})


class nnUNetTrainerV2BraTSRegions_DDP(nnUNetTrainerV2_DDP):
    def __init__(self, plans_file, fold, local_rank, output_folder=None, dataset_directory=None, batch_dice=True,
                 stage=None,
                 unpack_data=True, deterministic=True, distribute_batch_size=False, fp16=False):
        super().__init__(plans_file, fold, local_rank, output_folder, dataset_directory, batch_dice, stage, unpack_data,
                         deterministic, distribute_batch_size, fp16)
        self.regions = get_brats_regions()
        self.regions_class_order = (1, 2, 3)
        self.loss = None
        self.ce_loss = nn.BCEWithLogitsLoss()

    def process_plans(self, plans):
        super().process_plans(plans)
        """
        The network has as many outputs as we have regions
        """
        self.num_classes = len(self.regions)

    def initialize_network(self):
        """inference_apply_nonlin to sigmoid"""
        super().initialize_network()
        self.network.inference_apply_nonlin = nn.Sigmoid()

    def initialize(self, training=True, force_load_plans=False):
        """
        this is a copy of nnUNetTrainerV2's initialize. We only add the regions to the data augmentation
        :param training:
        :param force_load_plans:
        :return:
        """
        if not self.was_initialized:
            maybe_mkdir_p(self.output_folder)

            if force_load_plans or (self.plans is None):
                self.load_plans_file()

            self.process_plans(self.plans)

            self.setup_DA_params()

            self.folder_with_preprocessed_data = join(self.dataset_directory, self.plans['data_identifier'] +
                                                      "_stage%d" % self.stage)
            if training:
                self.dl_tr, self.dl_val = self.get_basic_generators()
                if self.unpack_data:
                    if self.local_rank == 0:
                        print("unpacking dataset")
                        unpack_dataset(self.folder_with_preprocessed_data)
                        print("done")
                    else:
                        # we need to wait until worker 0 has finished unpacking
                        npz_files = subfiles(self.folder_with_preprocessed_data, suffix=".npz", join=False)
                        case_ids = [i[:-4] for i in npz_files]
                        all_present = all(
                            [isfile(join(self.folder_with_preprocessed_data, i + ".npy")) for i in case_ids])
                        while not all_present:
                            print("worker", self.local_rank, "is waiting for unpacking")
                            sleep(3)
                            all_present = all(
                                [isfile(join(self.folder_with_preprocessed_data, i + ".npy")) for i in case_ids])
                        # there is some slight chance that there may arise some error because dataloader are loading a file
                        # that is still being written by worker 0. We ignore this for now an address it only if it becomes
                        # relevant
                        # (this can occur because while worker 0 writes the file is technically present so the other workers
                        # will proceed and eventually try to read it)
                else:
                    print(
                        "INFO: Not unpacking data! Training may be slow due to that. Pray you are not using 2d or you "
                        "will wait all winter for your model to finish!")

                # setting weights for deep supervision losses
                net_numpool = len(self.net_num_pool_op_kernel_sizes)

                # we give each output a weight which decreases exponentially (division by 2) as the resolution decreases
                # this gives higher resolution outputs more weight in the loss
                weights = np.array([1 / (2 ** i) for i in range(net_numpool)])

                # we don't use the lowest 2 outputs. Normalize weights so that they sum to 1
                mask = np.array([True if i < net_numpool - 1 else False for i in range(net_numpool)])
                weights[~mask] = 0
                weights = weights / weights.sum()
                self.ds_loss_weights = weights

                seeds_train = np.random.random_integers(0, 99999, self.data_aug_params.get('num_threads'))
                seeds_val = np.random.random_integers(0, 99999, max(self.data_aug_params.get('num_threads') // 2, 1))
                print("seeds train", seeds_train)
                print("seeds_val", seeds_val)
                self.tr_gen, self.val_gen = get_moreDA_augmentation(self.dl_tr, self.dl_val,
                                                                    self.data_aug_params[
                                                                        'patch_size_for_spatialtransform'],
                                                                    self.data_aug_params,
                                                                    deep_supervision_scales=self.deep_supervision_scales,
                                                                    seeds_train=seeds_train,
                                                                    seeds_val=seeds_val,
                                                                    pin_memory=self.pin_memory,
                                                                    regions=self.regions)
                self.print_to_log_file("TRAINING KEYS:\n %s" % (str(self.dataset_tr.keys())),
                                       also_print_to_console=False)
                self.print_to_log_file("VALIDATION KEYS:\n %s" % (str(self.dataset_val.keys())),
                                       also_print_to_console=False)
            else:
                pass

            self.initialize_network()
            self.initialize_optimizer_and_scheduler()
            self._maybe_init_amp()
            self.network = DDP(self.network, self.local_rank)

        else:
            self.print_to_log_file('self.was_initialized is True, not running self.initialize again')
        self.was_initialized = True

    def validate(self, do_mirroring: bool = True, use_sliding_window: bool = True,
                 step_size: int = 0.5, save_softmax: bool = True, use_gaussian: bool = True, overwrite: bool = True,
                 validation_folder_name: str = 'validation_raw', debug: bool = False, all_in_gpu: bool = False,
                 segmentation_export_kwargs: dict = None, run_postprocessing_on_folds: bool = True):
        super().validate(do_mirroring=do_mirroring, use_sliding_window=use_sliding_window, step_size=step_size,
                               save_softmax=save_softmax, use_gaussian=use_gaussian,
                               overwrite=overwrite, validation_folder_name=validation_folder_name, debug=debug,
                               all_in_gpu=all_in_gpu, segmentation_export_kwargs=segmentation_export_kwargs,
                               run_postprocessing_on_folds=run_postprocessing_on_folds)
        # run brats specific validation
        output_folder = join(self.output_folder, validation_folder_name)
        evaluate_regions(output_folder, self.gt_niftis_folder, self.regions)

    def run_iteration(self, data_generator, do_backprop=True, run_online_evaluation=False):
        raise NotImplementedError("this class has not been changed to work with pytorch amp yet!")
        data_dict = next(data_generator)
        data = data_dict['data']
        target = data_dict['target']

        data = maybe_to_torch(data)
        target = maybe_to_torch(target)

        if torch.cuda.is_available():
            data = to_cuda(data, gpu_id=None)
            target = to_cuda(target, gpu_id=None)

        self.optimizer.zero_grad()

        output = self.network(data)
        del data

        total_loss = None

        for i in range(len(output)):
            # Starting here it gets spicy!
            axes = tuple(range(2, len(output[i].size())))

            # network does not do softmax. We need to do softmax for dice
            output_softmax = torch.sigmoid(output[i])

            # get the tp, fp and fn terms we need
            tp, fp, fn, _ = get_tp_fp_fn_tn(output_softmax, target[i], axes, mask=None)
            # for dice, compute nominator and denominator so that we have to accumulate only 2 instead of 3 variables
            # do_bg=False in nnUNetTrainer -> [:, 1:]
            nominator = 2 * tp[:, 1:]
            denominator = 2 * tp[:, 1:] + fp[:, 1:] + fn[:, 1:]

            if self.batch_dice:
                # for DDP we need to gather all nominator and denominator terms from all GPUS to do proper batch dice
                nominator = awesome_allgather_function.apply(nominator)
                denominator = awesome_allgather_function.apply(denominator)
                nominator = nominator.sum(0)
                denominator = denominator.sum(0)
            else:
                pass

            ce_loss = self.ce_loss(output[i], target[i])

            # we smooth by 1e-5 to penalize false positives if tp is 0
            dice_loss = (- (nominator + 1e-5) / (denominator + 1e-5)).mean()
            if total_loss is None:
                total_loss = self.ds_loss_weights[i] * (ce_loss + dice_loss)
            else:
                total_loss += self.ds_loss_weights[i] * (ce_loss + dice_loss)

        if run_online_evaluation:
            with torch.no_grad():
                output = output[0]
                target = target[0]
                out_sigmoid = torch.sigmoid(output)
                out_sigmoid = (out_sigmoid > 0.5).float()

                if self.threeD:
                    axes = (2, 3, 4)
                else:
                    axes = (2, 3)

                tp, fp, fn, _ = get_tp_fp_fn_tn(out_sigmoid, target, axes=axes)

                tp_hard = awesome_allgather_function.apply(tp)
                fp_hard = awesome_allgather_function.apply(fp)
                fn_hard = awesome_allgather_function.apply(fn)
                # print_if_rank0("after allgather", tp_hard.shape)

                # print_if_rank0("after sum", tp_hard.shape)

                self.run_online_evaluation(tp_hard.detach().cpu().numpy().sum(0),
                                           fp_hard.detach().cpu().numpy().sum(0),
                                           fn_hard.detach().cpu().numpy().sum(0))
        del target

        if do_backprop:
            if not self.fp16 or amp is None or not torch.cuda.is_available():
                total_loss.backward()
            else:
                with amp.scale_loss(total_loss, self.optimizer) as scaled_loss:
                    scaled_loss.backward()
            _ = clip_grad_norm_(self.network.parameters(), 12)
            self.optimizer.step()

        return total_loss.detach().cpu().numpy()

    def run_online_evaluation(self, tp, fp, fn):
        self.online_eval_foreground_dc.append(list((2 * tp) / (2 * tp + fp + fn + 1e-8)))
        self.online_eval_tp.append(list(tp))
        self.online_eval_fp.append(list(fp))
        self.online_eval_fn.append(list(fn))
