# Supplementary material for: Application of adaptive deep learning-based automatic segmentation in radiomics model for preoperative WHO/ISUP grading of clear cell renal cell carcinoma: a retrospective comparative study with manual segmentation
Source: PeerJ. 2026 Mar 27;14:e21022. doi: 10.7717/peerj.21022 (PMC13034870; doi:10.7717/peerj.21022)
Supplement: Supplemental Information 2 [file peerj-14-21022-s002.zip › nnUNet/nnunet/training/network_training/competitions_with_custom_Trainers/BraTS2020/nnUNetTrainerV2BraTSRegions_moreDA.py]

#    Copyright 2020 Division of Medical Image Computing, German Cancer Research Center (DKFZ), Heidelberg, Germany
#
#    Licensed under the Apache License, Version 2.0 (the "License");
#    you may not use this file except in compliance with the License.
#    You may obtain a copy of the License at
#
#        http://www.apache.org/licenses/LICENSE-2.0
#
#    Unless required by applicable law or agreed to in writing, software
#    distributed under the License is distributed on an "AS IS" BASIS,
#    WITHOUT WARRANTIES OR CONDITIONS OF ANY KIND, either express or implied.
#    See the License for the specific language governing permissions and
#    limitations under the License.


import numpy as np
import torch
from batchgenerators.utilities.file_and_folder_operations import *
from nnunet.training.data_augmentation.data_augmentation_insaneDA2 import get_insaneDA_augmentation2
from torch import nn

from nnunet.evaluation.region_based_evaluation import evaluate_regions, get_brats_regions
from nnunet.network_architecture.generic_UNet import Generic_UNet
from nnunet.network_architecture.initialization import InitWeights_He
from nnunet.network_architecture.neural_network import SegmentationNetwork
from nnunet.training.data_augmentation.default_data_augmentation import default_3D_augmentation_params, \
    default_2D_augmentation_params, get_patch_size
from nnunet.training.dataloading.dataset_loading import unpack_dataset
from nnunet.training.loss_functions.deep_supervision import MultipleOutputLoss2
from nnunet.training.loss_functions.dice_loss import DC_and_BCE_loss, get_tp_fp_fn_tn
from nnunet.training.network_training.nnUNetTrainerV2 import nnUNetTrainerV2
from nnunet.training.network_training.nnUNet_variants.data_augmentation.nnUNetTrainerV2_DA3 import \
    nnUNetTrainerV2_DA3_BN


class nnUNetTrainerV2BraTSRegions_DA3_BN(nnUNetTrainerV2_DA3_BN):
    def __init__(self, plans_file, fold, output_folder=None, dataset_directory=None, batch_dice=True, stage=None,
                 unpack_data=True, deterministic=True, fp16=False):
        super().__init__(plans_file, fold, output_folder, dataset_directory, batch_dice, stage, unpack_data,
                         deterministic, fp16)
        self.regions = get_brats_regions()
        self.regions_class_order = (1, 2, 3)
        self.loss = DC_and_BCE_loss({}, {'batch_dice': False, 'do_bg': True, 'smooth': 0})

    def process_plans(self, plans):
        super().process_plans(plans)
        """
        The network has as many outputs as we have regions
        """
        self.num_classes = len(self.regions)

    def initialize_network(self):
        """inference_apply_nonlin to sigmoid"""
        super().initialize_network()
        self.network.inference_apply_nonlin = nn.Sigmoid()

    def initialize(self, training=True, force_load_plans=False):
        if not self.was_initialized:
            maybe_mkdir_p(self.output_folder)

            if force_load_plans or (self.plans is None):
                self.load_plans_file()

            self.process_plans(self.plans)

            self.setup_DA_params()

            ################# Here we wrap the loss for deep supervision ############
            # we need to know the number of outputs of the network
            net_numpool = len(self.net_num_pool_op_kernel_sizes)

            # we give each output a weight which decreases exponentially (division by 2) as the resolution decreases
            # this gives higher resolution outputs more weight in the loss
            weights = np.array([1 / (2 ** i) for i in range(net_numpool)])

            # we don't use the lowest 2 outputs. Normalize weights so that they sum to 1
            mask = np.array([True] + [True if i < net_numpool - 1 else False for i in range(1, net_numpool)])
            weights[~mask] = 0
            weights = weights / weights.sum()
            self.ds_loss_weights = weights
            # now wrap the loss
            self.loss = MultipleOutputLoss2(self.loss, self.ds_loss_weights)
            ################# END ###################

            self.folder_with_preprocessed_data = join(self.dataset_directory, self.plans['data_identifier'] +
                                                      "_stage%d" % self.stage)
            if training:
                self.dl_tr, self.dl_val = self.get_basic_generators()
                if self.unpack_data:
                    print("unpacking dataset")
                    unpack_dataset(self.folder_with_preprocessed_data)
                    print("done")
                else:
                    print(
                        "INFO: Not unpacking data! Training may be slow due to that. Pray you are not using 2d or you "
                        "will wait all winter for your model to finish!")

                self.tr_gen, self.val_gen = get_insaneDA_augmentation2(
                    self.dl_tr, self.dl_val,
                    self.data_aug_params[
                        'patch_size_for_spatialtransform'],
                    self.data_aug_params,
                    deep_supervision_scales=self.deep_supervision_scales,
                    pin_memory=self.pin_memory,
                    regions=self.regions
                )
                self.print_to_log_file("TRAINING KEYS:\n %s" % (str(self.dataset_tr.keys())),
                                       also_print_to_console=False)
                self.print_to_log_file("VALIDATION KEYS:\n %s" % (str(self.dataset_val.keys())),
                                       also_print_to_console=False)
            else:
                pass

            self.initialize_network()
            self.initialize_optimizer_and_scheduler()

            assert isinstance(self.network, (SegmentationNetwork, nn.DataParallel))
        else:
            self.print_to_log_file('self.was_initialized is True, not running self.initialize again')
        self.was_initialized = True

    def validate(self, do_mirroring: bool = True, use_sliding_window: bool = True,
                 step_size: int = 0.5, save_softmax: bool = True, use_gaussian: bool = True, overwrite: bool = True,
                 validation_folder_name: str = 'validation_raw', debug: bool = False, all_in_gpu: bool = False,
                 segmentation_export_kwargs: dict = None, run_postprocessing_on_folds: bool = True):
        super().validate(do_mirroring=do_mirroring, use_sliding_window=use_sliding_window, step_size=step_size,
                         save_softmax=save_softmax, use_gaussian=use_gaussian,
                         overwrite=overwrite, validation_folder_name=validation_folder_name, debug=debug,
                         all_in_gpu=all_in_gpu, segmentation_export_kwargs=segmentation_export_kwargs,
                         run_postprocessing_on_folds=run_postprocessing_on_folds)
        # run brats specific validation
        output_folder = join(self.output_folder, validation_folder_name)
        evaluate_regions(output_folder, self.gt_niftis_folder, self.regions)

    def run_online_evaluation(self, output, target):
        output = output[0]
        target = target[0]
        with torch.no_grad():
            out_sigmoid = torch.sigmoid(output)
            out_sigmoid = (out_sigmoid > 0.5).float()

            if self.threeD:
                axes = (0, 2, 3, 4)
            else:
                axes = (0, 2, 3)

            tp, fp, fn, _ = get_tp_fp_fn_tn(out_sigmoid, target, axes=axes)

            tp_hard = tp.detach().cpu().numpy()
            fp_hard = fp.detach().cpu().numpy()
            fn_hard = fn.detach().cpu().numpy()

            self.online_eval_foreground_dc.append(list((2 * tp_hard) / (2 * tp_hard + fp_hard + fn_hard + 1e-8)))
            self.online_eval_tp.append(list(tp_hard))
            self.online_eval_fp.append(list(fp_hard))
            self.online_eval_fn.append(list(fn_hard))


class nnUNetTrainerV2BraTSRegions_DA3(nnUNetTrainerV2BraTSRegions_DA3_BN):
    def initialize_network(self):
        if self.threeD:
            conv_op = nn.Conv3d
            dropout_op = nn.Dropout3d
            norm_op = nn.InstanceNorm3d

        else:
            conv_op = nn.Conv2d
            dropout_op = nn.Dropout2d
            norm_op = nn.InstanceNorm2d

        norm_op_kwargs = {'eps': 1e-5, 'affine': True}
        dropout_op_kwargs = {'p': 0, 'inplace': True}
        net_nonlin = nn.LeakyReLU
        net_nonlin_kwargs = {'negative_slope': 1e-2, 'inplace': True}
        self.network = Generic_UNet(self.num_input_channels, self.base_num_features, self.num_classes,
                                    len(self.net_num_pool_op_kernel_sizes),
                                    self.conv_per_stage, 2, conv_op, norm_op, norm_op_kwargs, dropout_op,
                                    dropout_op_kwargs,
                                    net_nonlin, net_nonlin_kwargs, True, False, lambda x: x, InitWeights_He(1e-2),
                                    self.net_num_pool_op_kernel_sizes, self.net_conv_kernel_sizes, False, True, True)
        if torch.cuda.is_available():
            self.network.cuda()
        self.network.inference_apply_nonlin = nn.Sigmoid()


class nnUNetTrainerV2BraTSRegions_DA3_BD(nnUNetTrainerV2BraTSRegions_DA3):
    def __init__(self, plans_file, fold, output_folder=None, dataset_directory=None, batch_dice=True, stage=None,
                 unpack_data=True, deterministic=True, fp16=False):
        super().__init__(plans_file, fold, output_folder, dataset_directory, batch_dice, stage, unpack_data,
                         deterministic, fp16)
        self.loss = DC_and_BCE_loss({}, {'batch_dice': True, 'do_bg': True, 'smooth': 0})


class nnUNetTrainerV2BraTSRegions_DA3_BN_BD(nnUNetTrainerV2BraTSRegions_DA3_BN):
    def __init__(self, plans_file, fold, output_folder=None, dataset_directory=None, batch_dice=True, stage=None,
                 unpack_data=True, deterministic=True, fp16=False):
        super().__init__(plans_file, fold, output_folder, dataset_directory, batch_dice, stage, unpack_data,
                         deterministic, fp16)
        self.loss = DC_and_BCE_loss({}, {'batch_dice': True, 'do_bg': True, 'smooth': 0})


class nnUNetTrainerV2BraTSRegions_DA4_BN(nnUNetTrainerV2BraTSRegions_DA3_BN):
    def setup_DA_params(self):
        nnUNetTrainerV2.setup_DA_params(self)
        self.deep_supervision_scales = [[1, 1, 1]] + list(list(i) for i in 1 / np.cumprod(
            np.vstack(self.net_num_pool_op_kernel_sizes), axis=0))[:-1]

        if self.threeD:
            self.data_aug_params = default_3D_augmentation_params
            self.data_aug_params['rotation_x'] = (-90. / 360 * 2. * np.pi, 90. / 360 * 2. * np.pi)
            self.data_aug_params['rotation_y'] = (-90. / 360 * 2. * np.pi, 90. / 360 * 2. * np.pi)
            self.data_aug_params['rotation_z'] = (-90. / 360 * 2. * np.pi, 90. / 360 * 2. * np.pi)
            if self.do_dummy_2D_aug:
                self.data_aug_params["dummy_2D"] = True
                self.print_to_log_file("Using dummy2d data augmentation")
                self.data_aug_params["elastic_deform_alpha"] = \
                    default_2D_augmentation_params["elastic_deform_alpha"]
                self.data_aug_params["elastic_deform_sigma"] = \
                    default_2D_augmentation_params["elastic_deform_sigma"]
                self.data_aug_params["rotation_x"] = default_2D_augmentation_params["rotation_x"]
        else:
            self.do_dummy_2D_aug = False
            if max(self.patch_size) / min(self.patch_size) > 1.5:
                default_2D_augmentation_params['rotation_x'] = (-180. / 360 * 2. * np.pi, 180. / 360 * 2. * np.pi)
            self.data_aug_params = default_2D_augmentation_params
        self.data_aug_params["mask_was_used_for_normalization"] = self.use_mask_for_norm

        if self.do_dummy_2D_aug:
            self.basic_generator_patch_size = get_patch_size(self.patch_size[1:],
                                                             self.data_aug_params['rotation_x'],
                                                             self.data_aug_params['rotation_y'],
                                                             self.data_aug_params['rotation_z'],
                                                             self.data_aug_params['scale_range'])
            self.basic_generator_patch_size = np.array([self.patch_size[0]] + list(self.basic_generator_patch_size))
        else:
            self.basic_generator_patch_size = get_patch_size(self.patch_size, self.data_aug_params['rotation_x'],
                                                             self.data_aug_params['rotation_y'],
                                                             self.data_aug_params['rotation_z'],
                                                             self.data_aug_params['scale_range'])

        self.data_aug_params['selected_seg_channels'] = [0]
        self.data_aug_params['patch_size_for_spatialtransform'] = self.patch_size

        self.data_aug_params["p_rot"] = 0.3

        self.data_aug_params["scale_range"] = (0.65, 1.6)
        self.data_aug_params["p_scale"] = 0.3
        self.data_aug_params["independent_scale_factor_for_each_axis"] = True
        self.data_aug_params["p_independent_scale_per_axis"] = 0.3

        self.data_aug_params["do_elastic"] = True
        self.data_aug_params["p_eldef"] = 0.2
        self.data_aug_params["eldef_deformation_scale"] = (0, 0.25)

        self.data_aug_params["do_additive_brightness"] = True
        self.data_aug_params["additive_brightness_mu"] = 0
        self.data_aug_params["additive_brightness_sigma"] = 0.2
        self.data_aug_params["additive_brightness_p_per_sample"] = 0.3
        self.data_aug_params["additive_brightness_p_per_channel"] = 0.5

        self.data_aug_params['gamma_range'] = (0.5, 1.6)

        self.data_aug_params['num_cached_per_thread'] = 4


class nnUNetTrainerV2BraTSRegions_DA4_BN_BD(nnUNetTrainerV2BraTSRegions_DA4_BN):
    def __init__(self, plans_file, fold, output_folder=None, dataset_directory=None, batch_dice=True, stage=None,
                 unpack_data=True, deterministic=True, fp16=False):
        super().__init__(plans_file, fold, output_folder, dataset_directory, batch_dice, stage, unpack_data,
                         deterministic, fp16)
        self.loss = DC_and_BCE_loss({}, {'batch_dice': True, 'do_bg': True, 'smooth': 0})
