# Supplementary material for: Application of adaptive deep learning-based automatic segmentation in radiomics model for preoperative WHO/ISUP grading of clear cell renal cell carcinoma: a retrospective comparative study with manual segmentation
Source: PeerJ. 2026 Mar 27;14:e21022. doi: 10.7717/peerj.21022 (PMC13034870; doi:10.7717/peerj.21022)
Supplement: Supplemental Information 2 [file peerj-14-21022-s002.zip › nnUNet/nnunet/training/network_training/nnUNet_variants/architectural_variants/nnUNetTrainerV2_3ConvPerStage.py]

#    Copyright 2020 Division of Medical Image Computing, German Cancer Research Center (DKFZ), Heidelberg, Germany
#
#    Licensed under the Apache License, Version 2.0 (the "License");
#    you may not use this file except in compliance with the License.
#    You may obtain a copy of the License at
#
#        http://www.apache.org/licenses/LICENSE-2.0
#
#    Unless required by applicable law or agreed to in writing, software
#    distributed under the License is distributed on an "AS IS" BASIS,
#    WITHOUT WARRANTIES OR CONDITIONS OF ANY KIND, either express or implied.
#    See the License for the specific language governing permissions and
#    limitations under the License.
import torch
from nnunet.network_architecture.generic_UNet import Generic_UNet
from nnunet.network_architecture.initialization import InitWeights_He
from nnunet.training.network_training.nnUNetTrainerV2 import nnUNetTrainerV2
from nnunet.utilities.nd_softmax import softmax_helper
from torch import nn


class nnUNetTrainerV2_3ConvPerStage(nnUNetTrainerV2):
    def initialize_network(self):
        self.base_num_features = 24  # otherwise we run out of VRAM
        if self.threeD:
            conv_op = nn.Conv3d
            dropout_op = nn.Dropout3d
            norm_op = nn.InstanceNorm3d

        else:
            conv_op = nn.Conv2d
            dropout_op = nn.Dropout2d
            norm_op = nn.InstanceNorm2d

        norm_op_kwargs = {'eps': 1e-5, 'affine': True}
        dropout_op_kwargs = {'p': 0, 'inplace': True}
        net_nonlin = nn.LeakyReLU
        net_nonlin_kwargs = {'negative_slope': 1e-2, 'inplace': True}
        self.network = Generic_UNet(self.num_input_channels, self.base_num_features, self.num_classes,
                                    len(self.net_num_pool_op_kernel_sizes),
                                    3, 2, conv_op, norm_op, norm_op_kwargs, dropout_op, dropout_op_kwargs,
                                    net_nonlin, net_nonlin_kwargs, True, False, lambda x: x, InitWeights_He(1e-2),
                                    self.net_num_pool_op_kernel_sizes, self.net_conv_kernel_sizes, False, True, True)
        if torch.cuda.is_available():
            self.network.cuda()
        self.network.inference_apply_nonlin = softmax_helper
