# Supplementary material for: Application of adaptive deep learning-based automatic segmentation in radiomics model for preoperative WHO/ISUP grading of clear cell renal cell carcinoma: a retrospective comparative study with manual segmentation
Source: PeerJ. 2026 Mar 27;14:e21022. doi: 10.7717/peerj.21022 (PMC13034870; doi:10.7717/peerj.21022)
Supplement: Supplemental Information 4 — Clinical data = Case clinical baseline data.DICE = Similarity of pre-trained nnunet model segmentation of in-house tumor CT images. Time comparison = Time spent on automatic vs. manual segmentation. [file peerj-14-21022-s004.xlsx]

## Sheet: Clinical data
ID	group	label (0 = low grade 1 = high grade)	gender （0 = female 1 = male）	age (years)	WHO/ISUP grade (1 = Grade Ⅰ 2 = Grade Ⅱ 3 = Grade Ⅲ 4 = Grade Ⅳ)	T stage	N stage	M stage	R(mm)
1.nii.gz	train	0	1	62	1	T1b	N0	M0	56.9
3.nii.gz	test	0	1	68	1	T2b	N0	M0	148.6
4.nii.gz	train	0	0	47	1	T1b	N0	M0	45.1
5.nii.gz	train	0	0	89	1	T1a	N0	M0	30
7.nii.gz	train	0	1	56	1	T1a	N0	M0	27.1
9.nii.gz	train	0	1	43	1	T1a	N0	M0	27
10.nii.gz	train	0	1	36	1	T1b	N0	M0	66.9
11.nii.gz	train	0	1	51	2	T2a	N0	M0	88.6
12.nii.gz	train	0	0	58	2	T1a	N0	M0	23.3
13.nii.gz	train	0	1	70	2	T1b	N0	M0	50.6
14.nii.gz	train	0	1	62	2	T2a	N0	M0	98.8
15.nii.gz	train	0	0	76	2	T1a	N0	M0	36.2
16.nii.gz	train	0	1	55	2	T1b	N0	M0	59.8
18.nii.gz	train	0	1	65	2	T1b	N0	M0	54.5
19.nii.gz	train	0	0	62	2	T1b	N0	M0	48.1
20.nii.gz	test	0	0	68	2	T2b	N1	M0	106.9
21.nii.gz	train	0	1	72	2	T2a	N0	M0	74.5
22.nii.gz	train	0	0	62	2	T1a	N0	M0	34.7
23.nii.gz	train	0	0	24	2	T1b	N0	M0	54.1
24.nii.gz	train	0	1	39	2	T1a	N0	M0	19.8
25.nii.gz	train	0	1	31	2	T1b	N0	M0	47.5
26.nii.gz	train	0	0	69	2	T3	N0	M1	62.6
28.nii.gz	train	0	1	70	2	T3	N0	M0	78
29.nii.gz	train	0	1	49	2	T1b	N0	M0	43.5
32.nii.gz	test	1	0	70	3	T3	N1	M0	70.2
36.nii.gz	test	1	1	63	3	T1a	N0	M0	34
37.nii.gz	train	1	0	48	3	T3	N0	M0	64.2
41.nii.gz	train	1	0	44	3	T2a	N0	M0	80
44.nii.gz	test	1	1	71	4	T1b	N0	M0	44.5
45.nii.gz	train	0	0	44	2	T1a	N0	M0	18.6
46.nii.gz	train	0	1	49	2	T1a	N0	M0	33.4
47.nii.gz	train	0	1	56	1	T1a	N0	M0	27.1
48.nii.gz	train	0	0	61	1	T2b	N0	M0	106.3
50.nii.gz	test	0	1	64	2	T3	N0	M0	45.1
51.nii.gz	train	0	0	44	1	T1a	N0	M0	17.9
52.nii.gz	train	1	0	65	3	T2a	N0	M0	76.1
53.nii.gz	train	0	1	79	1	T3	N0	M0	57.5
57.nii.gz	train	0	1	69	2	T3	N0	M0	31.1
59.nii.gz	train	0	1	81	2	T2a	N0	M0	79
60.nii.gz	train	0	0	46	2	T2b	N0	M0	104.3
61.nii.gz	train	0	1	48	2	T3	N0	M0	74.5
65.nii.gz	train	1	0	74	4	T2a	N0	M0	86.3
68.nii.gz	test	1	0	51	3	T2a	N0	M0	91.6
69.nii.gz	test	0	0	77	2	T1b	N0	M0	57
70.nii.gz	test	1	0	64	3	T2a	N0	M0	72.9
71.nii.gz	test	0	1	50	2	T3	N0	M0	59.6
72.nii.gz	train	0	1	45	2	T1b	N0	M0	42.5
75.nii.gz	train	0	0	57	2	T2a	N0	M0	81.6
76.nii.gz	test	0	1	66	2	T3	N0	M0	48.4
77.nii.gz	train	0	0	45	1	T1a	N0	M0	24.9
79.nii.gz	train	0	1	55	1	T1a	N0	M0	33.6
80.nii.gz	train	1	1	69	4	T1b	N0	M0	57.6
81.nii.gz	train	0	1	77	2	T3	N0	M0	62.1
82.nii.gz	test	0	0	37	2	T1b	N0	M0	46.7
84.nii.gz	train	0	1	44	2	T1b	N0	M0	46.1
85.nii.gz	test	0	1	51	2	T1b	N1	M0	50.4
86.nii.gz	train	0	1	59	2	T1b	N0	M0	56.1
87.nii.gz	train	0	1	80	2	T1a	N0	M0	29.2
88.nii.gz	train	1	1	48	4	T2a	N0	M0	82.9
89.nii.gz	train	0	1	40	1	T3	N0	M0	40.3
90.nii.gz	test	0	1	63	2	T1a	N0	M0	33.6
91.nii.gz	train	0	0	72	2	T1b	N0	M0	60.5
94.nii.gz	train	0	1	67	1	T3	N0	M0	51.4
95.nii.gz	train	1	1	78	3	T3	N1	M0	76.9
96.nii.gz	train	0	0	50	2	T3	N1	M0	77.3
99.nii.gz	train	0	0	61	1	T3	N1	M0	75.6
100.nii.gz	train	0	1	55	2	T1a	N0	M0	27.2
101.nii.gz	test	1	1	58	4	T2b	N0	M0	162.7
104.nii.gz	train	1	0	55	3	T3	N1	M0	83.1
105.nii.gz	train	0	0	73	2	T1a	N1	M0	21.8
106.nii.gz	train	0	0	70	1	T1b	N0	M0	58.4
107.nii.gz	test	0	0	67	2	T2b	N0	M0	130
109.nii.gz	train	0	0	54	2	T3	N1	M0	55.8
110.nii.gz	train	0	1	59	2	T1b	N0	M0	43.3
111.nii.gz	test	0	1	54	2	T1b	N0	M0	41.5
112.nii.gz	train	0	1	79	2	T1a	N0	M0	33.9
114.nii.gz	train	0	1	72	2	T1a	N0	M0	34.9
115.nii.gz	train	0	1	56	2	T1b	N0	M0	54.6
116.nii.gz	train	0	1	45	2	T3	N0	M0	139
118.nii.gz	train	1	1	23	3	T3	N1	M0	65.5
121.nii.gz	train	0	1	77	1	T1b	N0	M0	42.2
122.nii.gz	train	0	1	62	2	T1b	N0	M0	43.3
123.nii.gz	train	0	1	70	2	T1a	N1	M0	34.5
125.nii.gz	train	0	1	46	2	T1a	N0	M0	22.1
126.nii.gz	train	1	1	51	3	T1b	N0	M0	53.8
128.nii.gz	train	0	1	65	2	T1b	N0	M0	56.2
129.nii.gz	train	1	1	64	3	T1a	N0	M0	35.2
133.nii.gz	test	1	0	51	3	T1b	N0	M0	65.8
134.nii.gz	train	1	1	62	3	T1a	N0	M0	34.7
135.nii.gz	test	1	0	51	3	T2a	N0	M0	72.4
138.nii.gz	train	0	1	63	2	T3	N0	M0	15.5
140.nii.gz	train	0	0	57	2	T1b	N0	M0	46.4
141.nii.gz	train	0	0	62	2	T3	N0	M0	40.1
142.nii.gz	test	0	1	66	2	T3	N0	M0	42.7
143.nii.gz	train	0	0	62	2	T2a	N0	M0	75.2
145.nii.gz	test	0	1	63	2	T1b	N0	M0	49.9
148.nii.gz	train	0	1	73	2	T1b	N0	M0	61.7
149.nii.gz	train	1	1	50	3	T1a	N0	M0	40
151.nii.gz	train	1	1	66	3	T2a	N0	M0	82.7
152.nii.gz	test	0	1	67	2	T1b	N0	M0	44.8
153.nii.gz	train	0	1	52	2	T1b	N0	M0	47.8
154.nii.gz	test	0	1	48	2	T1a	N0	M0	30.8
155.nii.gz	train	0	1	62	2	T1b	N0	M0	45.5
157.nii.gz	train	1	1	71	4	T1b	N0	M0	64.1
158.nii.gz	train	0	1	56	1	T1a	N0	M0	28.3
159.nii.gz	train	1	1	53	4	T2a	N0	M0	77.2
160.nii.gz	test	0	1	71	2	T3	N0	M0	35.4
161.nii.gz	test	0	1	72	2	T1a	N0	M0	29.9
162.nii.gz	train	0	1	67	1	T1b	N0	M0	41.2
164.nii.gz	train	1	1	69	4	T1b	N0	M0	65.8
167.nii.gz	test	0	1	66	1	T3	N1	M0	52.4
168.nii.gz	test	1	1	46	3	T1b	N0	M0	62.4
170.nii.gz	train	0	0	60	2	T1a	N0	M0	26.1
171.nii.gz	train	0	1	53	1	T1a	N0	M0	38.5
172.nii.gz	train	0	1	49	2	T1a	N0	M0	30.7
173.nii.gz	train	0	1	60	2	T1a	N0	M0	33.3
174.nii.gz	train	0	0	52	2	T1b	N0	M0	49.2
175.nii.gz	train	0	1	80	1	T2a	N0	M0	72.9
176.nii.gz	train	0	1	53	2	T2a	N0	M0	74.9
177.nii.gz	train	0	0	56	2	T3	N0	M0	68.8
178.nii.gz	train	0	0	49	2	T1a	N0	M0	20.3
179.nii.gz	train	0	1	65	2	T1b	N0	M1	45.5
181.nii.gz	train	0	0	72	2	T3	N0	M0	25
182.nii.gz	train	0	1	36	2	T1a	N0	M0	15.6
183.nii.gz	train	0	1	71	2	T2a	N0	M0	74.6
185.nii.gz	test	0	1	34	2	T1a	N0	M0	25.2
186.nii.gz	train	0	1	66	2	T1b	N0	M0	45.1
187.nii.gz	test	0	1	66	1	T1b	N0	M0	43.4
188.nii.gz	train	0	1	55	2	T2a	N0	M0	84.6
189.nii.gz	train	0	1	71	2	T3	N1	M0	97.9
190.nii.gz	train	0	1	66	2	T1a	N0	M0	35.7
191.nii.gz	train	0	0	64	2	T1b	N0	M0	57
192.nii.gz	train	0	1	65	2	T1a	N0	M0	27.2
193.nii.gz	train	0	0	53	3	T3	N0	M0	75
194.nii.gz	train	1	1	65	2	T1b	N0	M0	63.3
195.nii.gz	train	0	0	43	2	T3	N0	M0	88.2
196.nii.gz	train	0	1	31	2	T1b	N0	M0	68.5
197.nii.gz	train	0	1	76	2	T1b	N0	M0	64.7
198.nii.gz	test	0	0	80	2	T1a	N0	M0	24.8
199.nii.gz	train	0	1	62	2	T1a	N0	M0	19
200.nii.gz	train	0	1	57	2	T1a	N0	M0	37.3
201.nii.gz	test	0	1	65	1	T2a	N0	M0	90.6
202.nii.gz	train	0	0	53	2	T1a	N0	M0	34.7
203.nii.gz	train	0	0	61	2	T1b	N0	M0	40.6
204.nii.gz	train	0	1	49	2	T1a	N0	M0	22.9
205.nii.gz	train	0	1	40	4	T1a	N0	M0	35.4
206.nii.gz	train	1	1	47	2	T3	N0	M0	110.3
207.nii.gz	train	0	1	36	2	T1a	N0	M0	32.6
208.nii.gz	train	0	0	37	2	T1b	N0	M0	45
209.nii.gz	train	0	1	67	2	T1b	N0	M0	48
210.nii.gz	train	0	0	77	2	T2b	N0	M0	110
211.nii.gz	train	0	1	44	2	T1b	N0	M0	50
212.nii.gz	train	0	1	70	2	T1a	N0	M0	37.9
213.nii.gz	train	0	1	62	2	T1a	N0	M0	17.1
214.nii.gz	train	0	1	68	2	T1a	N0	M0	37.1
215.nii.gz	train	0	1	56	2	T1a	N0	M0	38.9
216.nii.gz	train	0	1	43	2	T1a	N0	M0	22.2
217.nii.gz	train	0	1	51	2	T1a	N0	M0	20.3
218.nii.gz	train	0	1	62	2	T1b	N0	M0	59
219.nii.gz	train	0	1	72	2	T3	N0	M0	94
220.nii.gz	train	0	1	70	2	T1a	N0	M0	33.8
221.nii.gz	train	0	1	62	3	T1b	N0	M0	68
223.nii.gz	train	1	0	79	3	T3	N0	M0	40.3
224.nii.gz	test	1	0	67	2	T2b	N0	M0	105
225.nii.gz	train	0	0	50	2	T1a	N0	M0	38.1
226.nii.gz	train	0	0	85	2	T1a	N0	M0	35
228.nii.gz	train	0	1	44	2	T1a	N0	M0	35
229.nii.gz	test	0	1	72	2	T1a	N0	M0	37.1
230.nii.gz	train	0	0	11	2	T2a	N0	M0	71.7
231.nii.gz	train	0	1	73	3	T1b	N0	M0	43
232.nii.gz	train	1	1	50	2	T2a	N0	M0	80.1
233.nii.gz	train	0	0	53	3	T1b	N0	M0	51.6
235.nii.gz	train	1	1	57	2	T3	N0	M0	107.4
236.nii.gz	train	0	0	67	1	T1b	N0	M0	51.9
237.nii.gz	test	0	1	67	2	T1b	N0	M0	41.2
239.nii.gz	train	0	0	71	2	T2a	N0	M0	83
240.nii.gz	train	0	1	75	1	T1b	N0	M0	52.5
241.nii.gz	train	0	0	49	2	T1a	N0	M0	30.7
242.nii.gz	train	0	0	50	2	T2a	N0	M0	99.9
243.nii.gz	test	0	1	42	1	T1a	N0	M0	32.3
244.nii.gz	train	0	0	74	3	T1b	N0	M0	44.8
246.nii.gz	train	1	1	64	2	T1a	N0	M0	39.9
247.nii.gz	test	0	1	56	2	T1a	N0	M0	38.7
248.nii.gz	train	0	1	54	2	T1b	N0	M0	42.7
249.nii.gz	train	0	0	48	2	T2a	N0	M0	87.4
250.nii.gz	train	0	1	54	2	T1a	N0	M0	33.4
251.nii.gz	train	0	1	55	2	T2a	N0	M0	83.1
253.nii.gz	train	0	1	32	2	T1b	N0	M0	48
254.nii.gz	train	0	1	55	1	T1b	N0	M0	47.8
255.nii.gz	train	0	0	31	2	T1a	N0	M0	34.3
258.nii.gz	test	0	0	55	2	T3	N0	M0	43.9
259.nii.gz	test	0	1	36	2	T1a	N0	M0	23
260.nii.gz	train	0	1	39	3	T3	N0	M0	65.4
261.nii.gz	train	1	1	52	2	T3	N0	M0	78.7
262.nii.gz	train	0	1	32	2	T1b	N0	M0	60.2
263.nii.gz	test	0	0	49	4	T1b	N0	M0	42.4
265.nii.gz	train	1	0	72	1	T3	N1	M1	92.1
266.nii.gz	train	0	0	46	2	T2a	N0	M0	72.9
267.nii.gz	train	0	0	53	2	T1b	N0	M0	62.2
268.nii.gz	train	0	0	54	2	T2a	N0	M0	91.4
269.nii.gz	test	0	0	63	2	T1a	N0	M0	39.7
270.nii.gz	train	0	1	67	2	T2b	N0	M0	121.1
271.nii.gz	train	0	0	55	2	T1a	N0	M0	15.6
272.nii.gz	train	0	0	44	2	T1b	N0	M0	52.8
273.nii.gz	train	0	0	48	2	T1b	N0	M0	42.9
274.nii.gz	train	0	1	70	2	T1a	N0	M0	25.8
275.nii.gz	test	0	1	54	1	T1a	N0	M0	23.4
276.nii.gz	train	0	1	52	2	T1a	N0	M0	32.6
277.nii.gz	train	0	1	76	3	T1b	N0	M0	49.7
278.nii.gz	train	1	1	67	2	T3	N0	M0	77.9
280.nii.gz	train	0	1	70	2	T1a	N0	M0	35.3
281.nii.gz	train	0	0	56	2	T1b	N0	M0	65
282.nii.gz	test	0	1	74	3	T1a	N0	M0	21
283.nii.gz	test	1	1	65	4	T3	N0	M0	85.6
284.nii.gz	train	1	1	52	2	T3	N1	M1	85.1
285.nii.gz	train	0	1	46	2	T1a	N0	M0	32.7
286.nii.gz	train	0	1	53	2	T2b	N0	M0	102.8
287.nii.gz	train	0	1	28	1	T1a	N0	M0	30.7
288.nii.gz	train	0	1	69	2	T3	N0	M0	47.7
289.nii.gz	train	0	1	55	2	T1a	N0	M0	30.2
290.nii.gz	train	0	1	67	2	T1b	N0	M0	51.7
291.nii.gz	train	0	1	33	1	T1a	N0	M0	34
292.nii.gz	train	0	0	56	1	T1b	N0	M0	44.7
293.nii.gz	train	0	0	67	1	T1a	N0	M0	15.7
294.nii.gz	train	0	1	50	2	T1a	N0	M0	19.8
295.nii.gz	train	0	1	65	3	T1b	N0	M0	58.5
296.nii.gz	train	1	1	47	2	T4	N1	M1	113.5
297.nii.gz	train	0	0	50	1	T1b	N0	M0	61.4
298.nii.gz	train	0	0	70	3	T1b	N0	M0	53.6
299.nii.gz	test	1	0	69	2	T3	N0	M0	136.5
300.nii.gz	test	0	0	53	2	T1a	N0	M0	39.6
301.nii.gz	test	0	1	58	1	T1b	N0	M0	41.5
302.nii.gz	train	0	1	31	2	T1a	N0	M0	32.1
303.nii.gz	train	0	0	61	1	T1b	N0	M0	51
304.nii.gz	test	0	1	65	1	T1a	N0	M0	32.5
305.nii.gz	train	0	1	56	2	T3	N0	M0	38.5
306.nii.gz	train	0	0	53	3	T2a	N0	M0	89.8
307.nii.gz	train	1	0	35	3	T1b	N0	M0	51.7
310.nii.gz	train	1	1	54	1	T1b	N0	M0	50.3
311.nii.gz	test	0	1	48	2	T2a	N0	M0	91.5
312.nii.gz	train	0	1	66	2	T2a	N0	M0	90.2
313.nii.gz	test	0	1	59	1	T1b	N0	M0	62
314.nii.gz	train	0	1	77	2	T1a	N0	M0	28.2
315.nii.gz	train	0	0	54	1	T1b	N0	M0	44.7
316.nii.gz	train	0	1	30	2	T1a	N0	M0	28.7
317.nii.gz	train	0	1	72	4	T1b	N0	M0	46.4
318.nii.gz	train	1	1	58	1	T3	N1	M1	101.3
319.nii.gz	train	0	0	56	2	T3	N0	M0	31.6
320.nii.gz	train	0	1	61	2	T2a	N0	M0	74.5
321.nii.gz	test	0	1	76	1	T1b	N0	M0	63.4
322.nii.gz	train	0	1	46	2	T1b	N0	M0	48.2
323.nii.gz	train	0	0	55	2	T1b	N0	M0	52.7
324.nii.gz	train	0	1	58	3	T2a	N0	M0	74.3
325.nii.gz	test	1	1	54	1	T3	N0	M0	123.2
326.nii.gz	train	0	0	64	1	T1a	N0	M0	39.1
327.nii.gz	train	0	1	65	1	T2a	N0	M0	72.7
328.nii.gz	train	0	1	43	2	T1b	N0	M0	42.5
329.nii.gz	train	0	0	36	1	T1b	N0	M0	43.8
330.nii.gz	test	0	0	64	1	T1a	N0	M0	35.4
331.nii.gz	train	0	1	23	1	T1a	N0	M0	24.2
332.nii.gz	train	0	0	67	3	T1b	N0	M0	42.5
333.nii.gz	train	1	1	71	2	T3	N0	M0	70.5
334.nii.gz	test	0	1	63	1	T1b	N0	M0	41.8
335.nii.gz	train	0	0	67	2	T1a	N0	M0	20.2
336.nii.gz	test	0	0	51	2	T1a	N0	M0	23
337.nii.gz	train	0	0	56	2	T1b	N0	M0	51.4
338.nii.gz	train	0	1	68	2	T1a	N0	M0	39.3
339.nii.gz	train	0	0	66	2	T1b	N0	M0	40.8
340.nii.gz	train	0	0	33	1	T2b	N0	M0	105
341.nii.gz	train	0	0	42	4	T1b	N0	M0	42.8
342.nii.gz	train	1	1	64	2	T1b	N0	M0	54.8
343.nii.gz	train	0	1	74	4	T1a	N0	M0	27.4
344.nii.gz	train	1	1	75	1	T1b	N1	M0	54.6
345.nii.gz	train	0	0	53	1	T3	N0	M0	68.1
346.nii.gz	train	0	1	55	2	T3	N0	M0	48.2
347.nii.gz	train	0	1	48	4	T1a	N0	M0	26.2
348.nii.gz	train	1	1	70	1	T3	N0	M0	42.6
349.nii.gz	train	0	1	52	2	T1a	N0	M0	29.2
350.nii.gz	train	0	0	58	1	T2b	N0	M0	104.5
351.nii.gz	test	0	0	79	1	T3	N0	M0	37.7
352.nii.gz	train	0	0	66	1	T3	N0	M0	44.3
353.nii.gz	train	0	1	87	1	T1a	N0	M0	32.6
354.nii.gz	train	0	1	68	1	T3	N0	M0	16.6
355.nii.gz	test	0	0	51	1	T1a	N0	M0	23.7
356.nii.gz	test	0	1	55	2	T1a	N0	M0	38.6
357.nii.gz	train	0	0	70	2	T3	N0	M0	38.6
358.nii.gz	test	0	1	79	1	T1b	N0	M0	42.9
361.nii.gz	train	0	0	37	2	T2a	N0	M0	82.5
363.nii.gz	train	0	1	53	2	T1b	N0	M0	42.3
364.nii.gz	train	0	1	55	2	T2a	N0	M0	73.6
367.nii.gz	train	0	0	55	2	T1a	N0	M0	35
368.nii.gz	train	0	1	58	2	T1a	N0	M0	35.8
369.nii.gz	train	0	1	37	1	T1a	N0	M0	19
370.nii.gz	test	1	1	64	4	T1b	N0	M0	53.8
371.nii.gz	train	1	0	51	4	T1b	N1	M0	61.8
372.nii.gz	train	0	0	55	1	T1b	N0	M0	67.4
373.nii.gz	train	1	1	47	3	T3	N1	M0	85.4
374.nii.gz	train	1	1	57	3	T3	N0	M0	67.4
375.nii.gz	train	0	1	67	1	T1a	N0	M0	14.2
376.nii.gz	train	0	1	61	1	T1a	N0	M0	38.7
377.nii.gz	train	1	1	62	3	T3	N0	M0	123.9
378.nii.gz	test	0	0	59	2	T2b	N0	M0	120
380.nii.gz	train	0	1	58	2	T2b	N0	M0	118.3
381.nii.gz	train	0	0	32	2	T1a	N0	M0	26
382.nii.gz	train	0	0	61	1	T2a	N0	M0	72.4
383.nii.gz	train	0	1	56	1	T1a	N0	M0	28.4
384.nii.gz	train	0	1	49	2	T1b	N0	M0	55.1
385.nii.gz	train	0	0	77	2	T1b	N0	M0	55.5
386.nii.gz	test	0	1	77	2	T1a	N0	M0	30.9
387.nii.gz	test	0	0	74	2	T1b	N0	M0	57.8
389.nii.gz	test	0	0	38	2	T1a	N0	M0	36.1
391.nii.gz	test	0	0	54	1	T1b	N0	M0	67.8
392.nii.gz	train	0	1	66	2	T1b	N0	M0	46.6
393.nii.gz	train	0	0	53	2	T1b	N0	M0	53
394.nii.gz	train	1	1	58	3	T3	N0	M0	66.4
395.nii.gz	train	0	1	54	2	T1a	N0	M0	27.1
396.nii.gz	train	0	0	60	2	T1a	N0	M0	30
397.nii.gz	train	0	1	73	2	T1a	N0	M0	34
398.nii.gz	test	0	1	66	1	T1b	N0	M0	41.6
401.nii.gz	train	0	1	43	2	T3	N0	M0	61.6
404.nii.gz	train	1	1	64	3	T1a	N0	M0	34.3
406.nii.gz	train	1	0	77	4	T1b	N0	M0	59.9
407.nii.gz	train	0	1	59	2	T1b	N0	M0	43.3
409.nii.gz	train	1	1	60	3	T1b	N0	M0	62.8
410.nii.gz	train	0	1	53	1	T1a	N0	M0	17
411.nii.gz	train	0	1	55	1	T1b	N0	M0	50.2
412.nii.gz	train	0	0	64	2	T1b	N0	M0	61.2
413.nii.gz	train	0	0	46	1	T1a	N0	M0	38.5
414.nii.gz	train	0	0	66	1	T1a	N0	M0	14.7
415.nii.gz	train	0	1	56	1	T1a	N0	M0	30.8
416.nii.gz	train	1	1	71	3	T2a	N0	M0	71.3
417.nii.gz	train	1	0	69	4	T3	N0	M0	89.7
418.nii.gz	train	0	0	60	2	T1b	N0	M0	48.8
420.nii.gz	train	0	0	57	1	T1b	N0	M0	52.3
421.nii.gz	train	0	0	68	2	T1b	N0	M0	41.3
422.nii.gz	train	1	1	74	3	T1a	N0	M0	26.9
424.nii.gz	train	0	0	47	2	T1b	N0	M0	49.8
425.nii.gz	train	0	1	57	2	T2a	N0	M0	87.5
426.nii.gz	train	0	0	73	2	T1b	N0	M0	41.6
427.nii.gz	test	0	1	44	1	T1a	N0	M0	37.8
428.nii.gz	train	1	1	69	3	T2a	N0	M0	79.6
430.nii.gz	train	0	1	60	1	T1b	N0	M0	59
431.nii.gz	train	0	0	83	1	T1b	N0	M0	46.4
433.nii.gz	train	0	0	52	2	T1b	N0	M0	55
434.nii.gz	train	0	1	30	1	T1a	N0	M0	34.5
436.nii.gz	train	0	1	57	2	T1a	N0	M0	27.2
437.nii.gz	train	0	0	32	1	T1b	N0	M0	48.8
438.nii.gz	train	0	1	76	2	T1b	N0	M0	63.6
439.nii.gz	train	0	1	49	2	T1a	N0	M0	28.1
440.nii.gz	train	0	0	50	2	T1b	N0	M0	60.9
441.nii.gz	train	1	1	45	3	T1a	N0	M0	34
442.nii.gz	train	0	0	59	2	T1b	N0	M0	40.3
444.nii.gz	test	0	0	48	2	T1b	N0	M0	40.3
445.nii.gz	train	0	1	76	2	T1a	N0	M0	20.9
446.nii.gz	test	0	1	59	1	T1b	N0	M0	66
447.nii.gz	train	0	0	33	2	T1b	N0	M0	57.6
448.nii.gz	train	0	0	38	2	T1b	N0	M0	47.5
449.nii.gz	train	0	0	55	2	T1b	N0	M0	49.4
450.nii.gz	train	0	1	60	1	T1a	N0	M0	33.4
451.nii.gz	train	0	1	33	1	T2a	N0	M0	73.5
452.nii.gz	train	0	1	62	2	T1a	N0	M0	33.9
453.nii.gz	train	0	1	51	2	T1a	N0	M0	21.2
454.nii.gz	train	0	1	59	2	T1b	N0	M0	46.2
456.nii.gz	test	0	1	54	2	T2a	N0	M0	85.8
458.nii.gz	test	0	1	74	1	T1a	N0	M0	31.4
459.nii.gz	train	0	0	73	1	T1a	N0	M0	29.6
460.nii.gz	train	0	0	56	1	T1b	N0	M0	41.5
461.nii.gz	train	0	1	64	2	T1b	N0	M0	52.5
462.nii.gz	train	1	0	78	3	T2a	N0	M0	78.7
463.nii.gz	test	0	0	60	1	T1b	N0	M0	58.5
464.nii.gz	test	0	1	27	1	T1a	N0	M0	28.5
465.nii.gz	train	0	0	51	1	T1b	N0	M0	54.3
466.nii.gz	train	0	1	64	1	T1b	N0	M0	47.3
467.nii.gz	train	0	1	56	1	T2a	N0	M0	82.3
468.nii.gz	train	0	1	59	2	T1a	N0	M0	31.6
469.nii.gz	train	0	1	50	2	T1b	N0	M0	68.7
470.nii.gz	test	0	1	74	1	T1a	N0	M0	28
471.nii.gz	train	1	1	52	3	T1b	N0	M0	50
472.nii.gz	train	0	1	48	2	T1b	N0	M0	59
473.nii.gz	train	0	1	46	1	T1a	N0	M0	36.7
474.nii.gz	test	0	1	62	1	T1a	N0	M0	38
475.nii.gz	test	0	1	55	1	T1b	N0	M0	42.9
477.nii.gz	train	0	0	56	2	T1a	N0	M0	23.1
478.nii.gz	train	0	1	58	2	T1a	N0	M0	26.3
479.nii.gz	test	0	1	76	2	T1a	N0	M0	18.2
480.nii.gz	test	0	1	52	2	T1a	N0	M0	27.5
481.nii.gz	train	0	1	36	1	T1b	N0	M0	59.2
482.nii.gz	train	0	1	43	2	T1a	N0	M0	34.9
484.nii.gz	train	1	1	53	3	T1a	N0	M0	33.3
485.nii.gz	train	0	1	32	1	T1b	N0	M0	44.9
486.nii.gz	train	0	1	55	2	T1b	N0	M0	51.5
487.nii.gz	train	0	1	57	2	T1b	N0	M0	60.6
489.nii.gz	train	0	1	71	1	T1a	N0	M0	18.1
490.nii.gz	train	0	1	64	2	T2b	N0	M0	109
491.nii.gz	train	0	0	54	1	T1a	N0	M0	22.9
494.nii.gz	train	0	1	31	1	T1b	N0	M0	51.3
495.nii.gz	train	1	1	41	3	T2a	N0	M0	72.2
496.nii.gz	train	0	0	73	2	T1b	N0	M0	40.1
497.nii.gz	test	0	1	52	1	T1a	N0	M0	24.9
498.nii.gz	test	0	1	52	2	T2a	N0	M0	72.2
499.nii.gz	test	0	1	53	1	T1b	N0	M0	42.8
500.nii.gz	test	0	1	58	2	T1b	N0	M0	64.3
501.nii.gz	train	0	1	54	2	T1a	N0	M0	33.7
502.nii.gz	train	0	1	67	2	T1b	N0	M0	64.2
503.nii.gz	train	0	1	82	1	T1a	N0	M0	22.1

## Sheet: Dice
ID	Dice
1.nii.gz	0.936756
3.nii.gz	0.827513
4.nii.gz	0.886761
5.nii.gz	0.611717
7.nii.gz	0.842139
9.nii.gz	0.886633
10.nii.gz	0.91639
11.nii.gz	0.930013
12.nii.gz	0.59698
13.nii.gz	0.930138
14.nii.gz	0.94542
15.nii.gz	0.915754
16.nii.gz	0.922278
18.nii.gz	0.766576
19.nii.gz	0.872163
20.nii.gz	0.945768
21.nii.gz	0.939779
22.nii.gz	0.915547
23.nii.gz	0.828738
24.nii.gz	0.789573
25.nii.gz	0.929578
26.nii.gz	0.783377
28.nii.gz	0.924402
29.nii.gz	0.885029
32.nii.gz	0.940605
36.nii.gz	0.891501
37.nii.gz	0.651384
41.nii.gz	0.721311
44.nii.gz	0.773992
45.nii.gz	0.843669
46.nii.gz	0.734007
47.nii.gz	0.888331
48.nii.gz	0.963199
50.nii.gz	0.865109
51.nii.gz	0.824654
52.nii.gz	0.936691
53.nii.gz	0.93038
57.nii.gz	0.86162
59.nii.gz	0.939102
60.nii.gz	0.920758
61.nii.gz	0.853701
65.nii.gz	0.932326
68.nii.gz	0.96425
69.nii.gz	0.922094
70.nii.gz	0.885704
71.nii.gz	0.967674
72.nii.gz	0.943045
75.nii.gz	0.928019
76.nii.gz	0.91076
77.nii.gz	0.915613
79.nii.gz	0.813396
80.nii.gz	0.716855
81.nii.gz	0.768942
82.nii.gz	0.900022
84.nii.gz	0.819165
85.nii.gz	0.916133
86.nii.gz	0.81557
87.nii.gz	0.936449
88.nii.gz	0.524001
89.nii.gz	0.896652
90.nii.gz	0.874896
91.nii.gz	0.92858
94.nii.gz	0.878469
95.nii.gz	0.866916
96.nii.gz	0.924547
99.nii.gz	0.964439
100.nii.gz	0.760711
101.nii.gz	0.918141
104.nii.gz	0.962062
105.nii.gz	0.903915
106.nii.gz	0.935898
107.nii.gz	0.919809
109.nii.gz	0.941538
110.nii.gz	0.932702
111.nii.gz	0.869064
112.nii.gz	0.867348
114.nii.gz	0.91594
115.nii.gz	0.634366
116.nii.gz	0.719709
118.nii.gz	0.90284
121.nii.gz	0.960277
122.nii.gz	0.894274
123.nii.gz	0.895343
125.nii.gz	0.882737
126.nii.gz	0.884719
128.nii.gz	0.864989
129.nii.gz	0.730545
133.nii.gz	0.850708
134.nii.gz	0.842593
135.nii.gz	0.905978
138.nii.gz	0.411083
140.nii.gz	0.949189
141.nii.gz	0.89799
142.nii.gz	0.814215
143.nii.gz	0.917069
145.nii.gz	0.819324
148.nii.gz	0.946074
149.nii.gz	0.826417
151.nii.gz	0.950563
152.nii.gz	0.89642
153.nii.gz	0.905312
154.nii.gz	0.811088
155.nii.gz	0.86782
157.nii.gz	0.523964
158.nii.gz	0.915526
159.nii.gz	0.927308
160.nii.gz	0.707275
161.nii.gz	0.844182
162.nii.gz	0.889003
164.nii.gz	0.959467
167.nii.gz	0.932055
168.nii.gz	0.90631
170.nii.gz	0.851688
171.nii.gz	0.893617
172.nii.gz	0.884766
173.nii.gz	0.857358
174.nii.gz	0.719122
175.nii.gz	0.937842
176.nii.gz	0.957333
177.nii.gz	0.808285
178.nii.gz	0.779456
179.nii.gz	0.67848
181.nii.gz	0.610129
182.nii.gz	0.638462
183.nii.gz	0.765736
185.nii.gz	0.723779
186.nii.gz	0.917213
187.nii.gz	0.910894
188.nii.gz	0.947241
189.nii.gz	0.934122
190.nii.gz	0.875693
191.nii.gz	0.785819
192.nii.gz	0.883133
193.nii.gz	0.896989
194.nii.gz	0.931257
195.nii.gz	0.886008
196.nii.gz	0.923803
197.nii.gz	0.813924
198.nii.gz	0.644359
199.nii.gz	0.795674
200.nii.gz	0.355595
201.nii.gz	0.927075
202.nii.gz	0.902666
203.nii.gz	0.886094
204.nii.gz	0.781116
205.nii.gz	0.825831
206.nii.gz	0.869494
207.nii.gz	0.862518
208.nii.gz	0.532996
209.nii.gz	0.926408
210.nii.gz	0.967133
211.nii.gz	0.926488
212.nii.gz	0.916536
213.nii.gz	0.711908
214.nii.gz	0.885705
215.nii.gz	0.806825
216.nii.gz	0.826923
217.nii.gz	0.924259
218.nii.gz	0.918782
219.nii.gz	0.908059
220.nii.gz	0.882183
221.nii.gz	0.944371
223.nii.gz	0.610006
224.nii.gz	0.877174
225.nii.gz	0.874883
226.nii.gz	0.894947
228.nii.gz	0.861264
229.nii.gz	0.918829
230.nii.gz	0.761239
231.nii.gz	0.941906
232.nii.gz	0.951801
233.nii.gz	0.909689
235.nii.gz	0.934798
236.nii.gz	0.951789
237.nii.gz	0.894628
239.nii.gz	0.942232
240.nii.gz	0.489264
241.nii.gz	0.842376
242.nii.gz	0.971779
243.nii.gz	0.879094
244.nii.gz	0.931108
246.nii.gz	0.691204
247.nii.gz	0.876978
248.nii.gz	0.942034
249.nii.gz	0.892479
250.nii.gz	0.890069
251.nii.gz	0.918166
253.nii.gz	0.911405
254.nii.gz	0.846669
255.nii.gz	0.923105
258.nii.gz	0.804356
259.nii.gz	0.611298
260.nii.gz	0.0406504
261.nii.gz	0.840931
262.nii.gz	0.924293
263.nii.gz	0.948552
265.nii.gz	0.59021
266.nii.gz	0.953468
267.nii.gz	0.928924
268.nii.gz	0.955727
269.nii.gz	0.898434
270.nii.gz	0.911354
271.nii.gz	0.399582
272.nii.gz	0.919588
273.nii.gz	0.925379
274.nii.gz	0.798614
275.nii.gz	0.665011
276.nii.gz	0.855573
277.nii.gz	0.834502
278.nii.gz	0.93503
280.nii.gz	0.820184
281.nii.gz	0.755303
282.nii.gz	0.877968
283.nii.gz	0.920174
284.nii.gz	0.941088
285.nii.gz	0.915521
286.nii.gz	0.954708
287.nii.gz	0.868295
288.nii.gz	0.94686
289.nii.gz	0.943936
290.nii.gz	0.943425
291.nii.gz	0.838903
292.nii.gz	0.902353
293.nii.gz	4.08E-14
294.nii.gz	0.847139
295.nii.gz	0.899588
296.nii.gz	0.954922
297.nii.gz	0.948941
298.nii.gz	0.946753
299.nii.gz	0.906901
300.nii.gz	0.884448
301.nii.gz	0.915556
302.nii.gz	0.898042
303.nii.gz	0.915274
304.nii.gz	0.891997
305.nii.gz	0.919139
306.nii.gz	0.943246
307.nii.gz	0.923328
310.nii.gz	0.826835
311.nii.gz	0.459647
312.nii.gz	0.949893
313.nii.gz	0.924505
314.nii.gz	0.850465
315.nii.gz	0.909321
316.nii.gz	0.879634
317.nii.gz	0.492673
318.nii.gz	0.905569
319.nii.gz	0.879376
320.nii.gz	0.908267
321.nii.gz	0.777452
322.nii.gz	0.912181
323.nii.gz	0.662114
324.nii.gz	0.753458
325.nii.gz	0.949145
326.nii.gz	0.916899
327.nii.gz	0.855781
328.nii.gz	0.900852
329.nii.gz	0.883112
330.nii.gz	0.743542
331.nii.gz	0.477472
332.nii.gz	0.944024
333.nii.gz	0.891946
334.nii.gz	0.889145
335.nii.gz	0.897376
336.nii.gz	0.838275
337.nii.gz	0.938978
338.nii.gz	0.940004
339.nii.gz	0.911831
340.nii.gz	0.917748
341.nii.gz	0.904831
342.nii.gz	0.925109
343.nii.gz	0.651309
344.nii.gz	0.945293
345.nii.gz	0.934798
346.nii.gz	0.625294
347.nii.gz	0.89955
348.nii.gz	0.910046
349.nii.gz	0.911782
350.nii.gz	0.912788
351.nii.gz	0.798116
352.nii.gz	0.945394
353.nii.gz	0.849501
354.nii.gz	0.876085
355.nii.gz	0.847785
356.nii.gz	0.855318
357.nii.gz	0.257397
358.nii.gz	0.892952
361.nii.gz	0.791828
363.nii.gz	0.881459
364.nii.gz	0.92245
367.nii.gz	0.777627
368.nii.gz	0.884983
369.nii.gz	0.807055
370.nii.gz	0.900658
371.nii.gz	0.900631
372.nii.gz	0.672396
373.nii.gz	0.750656
374.nii.gz	0.776462
375.nii.gz	6.21E-14
376.nii.gz	0.918879
377.nii.gz	0.663475
378.nii.gz	0.919658
380.nii.gz	0.844935
381.nii.gz	0.902764
382.nii.gz	0.931796
383.nii.gz	0.180888
384.nii.gz	0.663712
385.nii.gz	0.910548
386.nii.gz	0.916183
387.nii.gz	0.935619
389.nii.gz	0.920889
391.nii.gz	0.905408
392.nii.gz	0.881701
393.nii.gz	0.913594
394.nii.gz	0.794495
395.nii.gz	0.854045
396.nii.gz	0.913525
397.nii.gz	0.825775
398.nii.gz	0.764844
401.nii.gz	0.770732
404.nii.gz	0.843972
406.nii.gz	0.776485
407.nii.gz	0.880732
409.nii.gz	0.93393
410.nii.gz	0.822284
411.nii.gz	0.802999
412.nii.gz	0.935096
413.nii.gz	0.379496
414.nii.gz	0.878756
415.nii.gz	0.819098
416.nii.gz	0.950443
417.nii.gz	0.835648
418.nii.gz	0.913245
420.nii.gz	0.947816
421.nii.gz	0.926993
422.nii.gz	0.333959
424.nii.gz	0.957206
425.nii.gz	0.931999
426.nii.gz	0.576949
427.nii.gz	0.92611
428.nii.gz	0.942102
430.nii.gz	0.867698
431.nii.gz	0.933863
433.nii.gz	0.879346
434.nii.gz	0.773522
436.nii.gz	0.846366
437.nii.gz	0.885704
438.nii.gz	0.90465
439.nii.gz	0.880313
440.nii.gz	0.823205
441.nii.gz	0.916832
442.nii.gz	0.891438
444.nii.gz	0.783451
445.nii.gz	0.0987654
446.nii.gz	0.923924
447.nii.gz	0.849888
448.nii.gz	0.928921
449.nii.gz	0.919881
450.nii.gz	0.910787
451.nii.gz	0.730524
452.nii.gz	0.873864
453.nii.gz	0.861502
454.nii.gz	0.833158
456.nii.gz	0.940051
458.nii.gz	0.88385
459.nii.gz	0.858352
460.nii.gz	0.850478
461.nii.gz	0.92773
462.nii.gz	0.957367
463.nii.gz	0.875085
464.nii.gz	0.841069
465.nii.gz	0.849372
466.nii.gz	0.916985
467.nii.gz	0.947418
468.nii.gz	0.908286
469.nii.gz	0.895415
470.nii.gz	0.907092
471.nii.gz	0.906008
472.nii.gz	0.93652
473.nii.gz	0.86855
474.nii.gz	0.645192
475.nii.gz	0.932597
477.nii.gz	0.604575
478.nii.gz	0.689731
479.nii.gz	1.61E-14
480.nii.gz	0.494977
481.nii.gz	0.948887
482.nii.gz	0.896083
484.nii.gz	0.900933
485.nii.gz	0.877565
486.nii.gz	0.930804
487.nii.gz	0.938335
489.nii.gz	0.640201
490.nii.gz	0.909925
491.nii.gz	0.799285
494.nii.gz	0.894706
495.nii.gz	0.909302
496.nii.gz	0.883231
497.nii.gz	0.86011
498.nii.gz	0.918261
499.nii.gz	0.919596
500.nii.gz	0.713208
501.nii.gz	0.842094
502.nii.gz	0.93743
503.nii.gz	0.818136

## Sheet: Time comparison
Case	Manual segmentation(min)	Automatic segmentation(min)
1	10.2	1.36917
2	7.34	1.4075
3	8.56	1.18667
4	5.33	0.995
5	10.42	1.28083
6	4.45	1.36917
7	8.5	1.55667
8	6.18	1.55167
9	6.28	1.27417
10	7.36	1.28917
11	6.8	1.15833
12	9.55	1.09333
13	8.1	1.04333
14	6.76	1.68333
15	7.43	1.2525
16	7.2	1.265
17	9.64	1.1225
18	6.07	1.4775
19	7.16	1.05917
20	4.71	1.30417
21	2.33	1.185
22	7.87	1.40917
23	8.32	1.2525
24	4.94	1.135
25	5.22	1.33667
26	3.45	1.41667
27	6.6	1.35333
28	6.11	1.395
29	9.72	1.23083
30	9.59	1.27833
